# Supplementary material for: Nutrigonometry II: Experimental strategies to maximize nutritional information in multidimensional performance landscapes
Source: Ecol Evol. 2022 Aug 4;12(8):e9174. doi: 10.1002/ece3.9174 (PMC9353123; doi:10.1002/ece3.9174)
Supplement: Supplementary file 1 — Text S1 Figure S1 Figure S2 R Script [file ECE3-12-e9174-s001.zip]

Archive with 6 entries (6 files):
- ece39174-sup-0001-FiguresS1,S2.docx
- ece39174-sup-0002-Supinfo.csv
- ece39174-sup-0003-Supinfo.R
- ece39174-sup-0004-Supinfo.R
- ece39174-sup-0005-Supinfo.R
- ece39174-sup-0006-Supinfo.R
