# Supplementary material for: Nutrigonometry II: Experimental strategies to maximize nutritional information in multidimensional performance landscapes
Source: Ecol Evol. 2022 Aug 4;12(8):e9174. doi: 10.1002/ece3.9174 (PMC9353123; doi:10.1002/ece3.9174)
Supplement: Supplementary file 1 — Text S1 Figure S1 Figure S2 R Script [file ECE3-12-e9174-s001.zip › ece39174-sup-0002-Supinfo.csv]

carb_eaten	protein_eaten	lifespan	lifetimeegg	dailyeggs	treatment	replicate	Ratio	Food	P_fixed	C_fixed
99.2252116	0	31	11	0.35483871	1A	1	(0:1)	360	0	360
95.3268	0	33	5	0.151515152	1A	2	(0:1)	360	0	360
92.54	0	21	9	0.428571429	1A	3	(0:1)	360	0	360
108.2693	0	15	6	0.4	1A	4	(0:1)	360	0	360
92.1218	0	9.5	4	0.421052632	1A	5	(0:1)	360	0	360
123.987	0	21	8	0.380952381	1A	6	(0:1)	360	0	360
79.8825	0	21	8	0.380952381	1A	7	(0:1)	360	0	360
93.483	0	17	7	0.411764706	1A	8	(0:1)	360	0	360
105.5842565	0	35	19	0.542857143	1A	9	(0:1)	360	0	360
113.5330627	0	23	11	0.47826087	1A	10	(0:1)	360	0	360
102.82	0	34	10	0.294117647	1A	11	(0:1)	360	0	360
127.0460332	0	10	9	0.9	1A	12	(0:1)	360	0	360
70.85410835	0	6	2	0.333333333	1A	13	(0:1)	360	0	360
111.5035746	0	12	4	0.333333333	1A	14	(0:1)	360	0	360
72.88860818	0	6	2	0.333333333	1A	15	(0:1)	360	0	360
87.1011139	0	34	17	0.5	1A	16	(0:1)	360	0	360
62.40522813	0	6.5	3	0.461538462	1A	17	(0:1)	360	0	360
103.0987141	0	27	5	0.185185185	1A	18	(0:1)	360	0	360
70.33293827	0	8	1	0.125	1A	19	(0:1)	360	0	360
95.20456772	0	17	9	0.529411765	1A	20	(0:1)	360	0	360
95.50083262	0	17	5	0.294117647	1A	21	(0:1)	360	0	360
120.8386085	0	38	12	0.315789474	1A	22	(0:1)	360	0	360
96.64652688	0	9.5	2	0.210526316	1A	23	(0:1)	360	0	360
83.91871857	0	12.5	4	0.32	1A	24	(0:1)	360	0	360
109.3091972	0	13	16	1.230769231	1A	25	(0:1)	360	0	360
98.38205088	0	21	16	0.761904762	1A	26	(0:1)	360	0	360
.	.	.	.	.	1A	27	(0:1)	360	0	360
109.7638176	0	25	12	0.48	1A	28	(0:1)	360	0	360
69.83306983	0	23	6	0.260869565	1A	29	(0:1)	360	0	360
98.53765033	0	17	16	0.941176471	1A	30	(0:1)	360	0	360
115.6776766	0	19	10	0.526315789	1A	31	(0:1)	360	0	360
131.9808237	0	21	21	1	1A	32	(0:1)	360	0	360
99.0506491	0	19	18	0.947368421	1A	33	(0:1)	360	0	360
90.9091702	0	21	14	0.666666667	1A	34	(0:1)	360	0	360
87.9122499	0	31	4	0.129032258	1A	35	(0:1)	360	0	360
130.8511781	0	23	22	0.956521739	1A	36	(0:1)	360	0	360
93.41579223	0	19	12	0.631578947	1B	1	(0:1)	180	0	180
126.2814617	0	9	1	0.111111111	1B	2	(0:1)	180	0	180
91.06824442	0	10	2	0.2	1B	3	(0:1)	180	0	180
79.33050535	0	31	19	0.612903226	1B	4	(0:1)	180	0	180
110.7876461	0	10	5	0.5	1B	5	(0:1)	180	0	180
126.2814617	0	12.5	1	0.08	1B	6	(0:1)	180	0	180
100.4584357	0	12.5	5	0.4	1B	7	(0:1)	180	0	180
91.06824442	0	11	2	0.181818182	1B	8	(0:1)	180	0	180
98.11088787	0	18	13	0.722222222	1B	9	(0:1)	180	0	180
98.11088787	0	19	3	0.157894737	1B	10	(0:1)	180	0	180
114.5437226	0	26	19	0.730769231	1B	11	(0:1)	180	0	180
121.586366	0	10	6	0.6	1B	12	(0:1)	180	0	180
72.25511942	0	21	4	0.19047619	1B	13	(0:1)	180	0	180
97.5338075	0	15	13	0.866666667	1B	14	(0:1)	180	0	180
73.41237863	0	7	6	0.857142857	1B	15	(0:1)	180	0	180
114.3963127	0	17	11	0.647058824	1B	16	(0:1)	180	0	180
96.32428855	0	18	10	0.555555556	1B	17	(0:1)	180	0	180
54.7361693	0	6.5	3	0.461538462	1B	18	(0:1)	180	0	180
79.76572678	0	15	12	0.8	1B	19	(0:1)	180	0	180
61.3331189	0	14	9	0.642857143	1B	20	(0:1)	180	0	180
124.1184638	0	16	18	1.125	1B	21	(0:1)	180	0	180
65.41709345	0	9	5	0.555555556	1B	22	(0:1)	180	0	180
77.72434058	0	13	12	0.923076923	1B	23	(0:1)	180	0	180
109.3065312	0	9	5	0.555555556	1B	24	(0:1)	180	0	180
119.516034	0	19	20	1.052631579	1B	25	(0:1)	180	0	180
100.052878	0	19	1	0.052631579	1B	26	(0:1)	180	0	180
118.2397706	0	9	6	0.666666667	1B	27	(0:1)	180	0	180
.	.	.	.	.	1B	28	(0:1)	180	0	180
91.84524735	0	16	9	0.5625	1B	29	(0:1)	180	0	180
104.8297824	0	13	12	0.923076923	1B	30	(0:1)	180	0	180
109.0683686	0	19	27	1.421052632	1B	31	(0:1)	180	0	180
101.4373204	0	17	12	0.705882353	1B	32	(0:1)	180	0	180
79.61958507	0	18	7	0.388888889	1B	33	(0:1)	180	0	180
103.6417442	0	18	10	0.555555556	1B	34	(0:1)	180	0	180
76.32885572	0	15	8	0.533333333	1B	35	(0:1)	180	0	180
108.0269789	0	18	13	0.722222222	1B	36	(0:1)	180	0	180
71.51030353	0	8	1	0.125	1C	1	(0:1)	90	0	90
49.36160063	0	4	6	1.5	1C	2	(0:1)	90	0	90
95.52765545	0	9.5	3	0.315789474	1C	3	(0:1)	90	0	90
80.67156148	0	6.5	4	0.615384615	1C	4	(0:1)	90	0	90
89.83281942	0	15	14	0.933333333	1C	5	(0:1)	90	0	90
176.7177022	0	29	9	0.310344828	1C	6	(0:1)	90	0	90
70.76749883	0	34	5	0.147058824	1C	7	(0:1)	90	0	90
96.76566327	0	21	11	0.523809524	1C	8	(0:1)	90	0	90
80.67156148	0	6.5	2	0.307692308	1C	9	(0:1)	90	0	90
68.29148317	0	9	1	0.111111111	1C	10	(0:1)	90	0	90
.	.	.	.	.	1C	11	(0:1)	90	0	90
75.71953015	0	11	3	0.272727273	1C	12	(0:1)	90	0	90
98.18272587	0	29	17	0.586206897	1C	13	(0:1)	90	0	90
77.45576218	0	15	10	0.666666667	1C	14	(0:1)	90	0	90
87.81924403	0	8	5	0.625	1C	15	(0:1)	90	0	90
68.90588965	0	7	2	0.285714286	1C	16	(0:1)	90	0	90
63.20597463	0	8	7	0.875	1C	17	(0:1)	90	0	90
69.16497668	0	9	2	0.222222222	1C	18	(0:1)	90	0	90
30.85871551	0	3.5	1	0.285714286	1C	19	(0:1)	90	0	90
.	.	.	.	.	1C	20	(0:1)	90	0	90
73.56945647	0	9	4	0.444444444	1C	21	(0:1)	90	0	90
78.7511974	0	6	2	0.333333333	1C	22	(0:1)	90	0	90
45.68943738	0	5	3	0.6	1C	23	(0:1)	90	0	90
.	.	.	.	.	1C	24	(0:1)	90	0	90
94.22171565	0	10	5	0.5	1C	25	(0:1)	90	0	90
100.7075627	0	9	8	0.888888889	1C	26	(0:1)	90	0	90
87.21700087	0	9.5	13	1.368421053	1C	27	(0:1)	90	0	90
94.22171565	0	9	3	0.333333333	1C	28	(0:1)	90	0	90
93.44341402	0	8	5	0.625	1C	29	(0:1)	90	0	90
94.22171565	0	9	7	0.777777778	1C	30	(0:1)	90	0	90
54.00946415	0	7	4	0.571428571	1C	31	(0:1)	90	0	90
92.92454625	0	11	6	0.545454545	1C	32	(0:1)	90	0	90
60.97037166	0	3.5	1	0.285714286	1C	33	(0:1)	90	0	90
79.95285222	0	29	17	0.586206897	1C	34	(0:1)	90	0	90
86.43869923	0	21.5	11	0.511627907	1C	35	(0:1)	90	0	90
85.6603976	0	18	4	0.222222222	1C	36	(0:1)	90	0	90
30.77096483	0	6	3	0.5	1D	1	(0:1)	45	0	45
19.54463481	0	3	1	0.333333333	1D	2	(0:1)	45	0	45
23.78832281	0	4	0	0	1D	3	(0:1)	45	0	45
46.59603247	0	6.5	2	0.307692308	1D	4	(0:1)	45	0	45
49.30117222	0	6	1	0.166666667	1D	5	(0:1)	45	0	45
23.60234445	0	3	0	0	1D	6	(0:1)	45	0	45
46.32551848	0	6	0	0	1D	7	(0:1)	45	0	45
27.6600541	0	6	1	0.166666667	1D	8	(0:1)	45	0	45
43.62037873	0	6	3	0.5	1D	9	(0:1)	45	0	45
13.64404869	0	4	2	0.5	1D	10	(0:1)	45	0	45
28.32281334	0	5	3	0.6	1D	11	(0:1)	45	0	45
33.07033363	0	7	2	0.285714286	1D	12	(0:1)	45	0	45
24.0656793	0	5	2	0.4	1D	13	(0:1)	45	0	45
41.83077435	0	4	3	0.75	1D	14	(0:1)	45	0	45
35.8386893	0	5	0	0	1D	15	(0:1)	45	0	45
40.2870494	0	6	0	0	1D	16	(0:1)	45	0	45
58.37126504	0	5	2	0.4	1D	17	(0:1)	45	0	45
47.89569554	0	5	0	0	1D	18	(0:1)	45	0	45
51.93746702	0	5	0	0	1D	19	(0:1)	45	0	45
35.21894826	0	5	1	0.2	1D	20	(0:1)	45	0	45
52.97078274	0	5	4	0.8	1D	21	(0:1)	45	0	45
38.11274637	0	6	0	0	1D	22	(0:1)	45	0	45
45.62750333	0	6	3	0.5	1D	23	(0:1)	45	0	45
42.2313084	0	4	1	0.25	1D	24	(0:1)	45	0	45
41.6564166	0	3	2	0.666666667	1D	25	(0:1)	45	0	45
57.622019	0	6.5	3	0.461538462	1D	26	(0:1)	45	0	45
66.66410417	0	3	2	0.666666667	1D	27	(0:1)	45	0	45
63.53526039	0	8	4	0.5	1D	28	(0:1)	45	0	45
51.38162843	0	6	0	0	1D	29	(0:1)	45	0	45
45.82436453	0	3	3	1	1D	30	(0:1)	45	0	45
46.42308031	0	3.5	1	0.285714286	1D	31	(0:1)	45	0	45
82.35184335	0	8	6	0.75	1D	32	(0:1)	45	0	45
97.21752428	0	9.5	7	0.736842105	1D	33	(0:1)	45	0	45
36.65026656	0	5	3	0.6	1D	34	(0:1)	45	0	45
74.98846868	0	8	0	0	1D	35	(0:1)	45	0	45
46.42308031	0	3.5	1	0.285714286	1D	36	(0:1)	45	0	45
116.6350859	7.249418321	49	78	1.591836735	2A	1	(1:16)	360	21.17647059	338.8235294
44.14525588	2.743834965	46	63	1.369565217	2A	2	(1:16)	360	21.17647059	338.8235294
75.32367737	4.681720279	27	45	1.666666667	2A	3	(1:16)	360	21.17647059	338.8235294
108.06102	6.71649986	13	1	0.076923077	2A	4	(1:16)	360	21.17647059	338.8235294
89.35396707	5.553768671	29	10	0.344827586	2A	5	(1:16)	360	21.17647059	338.8235294
58.17554556	3.615883357	32	46	1.4375	2A	6	(1:16)	360	21.17647059	338.8235294
55.83716393	3.470541957	14	12	0.857142857	2A	7	(1:16)	360	21.17647059	338.8235294
145.4751258	9.041962238	22	74	3.363636364	2A	8	(1:16)	360	21.17647059	338.8235294
83.11828275	5.166191607	36	37	1.027777778	2A	9	(1:16)	360	21.17647059	338.8235294
150.324	9.3433	43	47	1.093023256	2A	10	(1:16)	360	21.17647059	338.8235294
102.6047962	6.377369929	32	64	2	2A	11	(1:16)	360	21.17647059	338.8235294
83.11828276	5.166191608	32	1	0.03125	2A	12	(1:16)	360	21.17647059	338.8235294
110.8292044	6.888555519	14	7	0.5	2A	13	(1:16)	360	21.17647059	338.8235294
124.7205677	7.751968986	40	50	1.25	2A	14	(1:16)	360	21.17647059	338.8235294
126.3821245	7.855242544	27	2	0.074074074	2A	15	(1:16)	360	21.17647059	338.8235294
122.7634729	7.630326356	28	11	0.392857143	2A	16	(1:16)	360	21.17647059	338.8235294
109.4540377	6.803082452	22	80	3.636363636	2A	17	(1:16)	360	21.17647059	338.8235294
99.9557513	6.212719349	29	36	1.24137931	2A	18	(1:16)	360	21.17647059	338.8235294
126.8322281	7.883218598	31	75	2.419354839	2A	19	(1:16)	360	21.17647059	338.8235294
84.77621219	5.269239708	36	94	2.611111111	2A	20	(1:16)	360	21.17647059	338.8235294
146.9092367	9.131098968	21	30	1.428571429	2A	21	(1:16)	360	21.17647059	338.8235294
142.6316433	8.865226448	30	25	0.833333333	2A	22	(1:16)	360	21.17647059	338.8235294
119.0707612	7.400806978	27	20	0.740740741	2A	23	(1:16)	360	21.17647059	338.8235294
.	.	.	.	.	2A	24	(1:16)	360	21.17647059	338.8235294
.	.	.	.	.	2A	25	(1:16)	360	21.17647059	338.8235294
139.0250949	8.641062529	15	67	4.466666667	2A	26	(1:16)	360	21.17647059	338.8235294
135.0066344	8.391296336	21	12	0.571428571	2A	27	(1:16)	360	21.17647059	338.8235294
160.8964989	10.000473	14	34	2.428571429	2A	28	(1:16)	360	21.17647059	338.8235294
134.5130627	8.360618539	19	76	4	2A	29	(1:16)	360	21.17647059	338.8235294
151.0275958	9.387074325	21	32	1.523809524	2A	30	(1:16)	360	21.17647059	338.8235294
119.4137655	7.42212631	21	55	2.619047619	2A	31	(1:16)	360	21.17647059	338.8235294
145.4869901	9.04269966	17	69	4.058823529	2A	32	(1:16)	360	21.17647059	338.8235294
130.3446822	8.101534114	22	71	3.227272727	2A	33	(1:16)	360	21.17647059	338.8235294
112.0981181	6.967424466	15	5	0.333333333	2A	34	(1:16)	360	21.17647059	338.8235294
145.0766199	9.017193226	27	69	2.555555556	2A	35	(1:16)	360	21.17647059	338.8235294
135.8497292	8.443698636	25	36	1.44	2A	36	(1:16)	360	21.17647059	338.8235294
136.2242238	8.466975236	35	19	0.542857143	2B	1	(1:16)	180	10.58823529	169.4117647
132.1249579	8.212186607	45	44	0.977777778	2B	2	(1:16)	180	10.58823529	169.4117647
140.3234897	8.721763866	35	24	0.685714286	2B	3	(1:16)	180	10.58823529	169.4117647
202.632332	12.59455103	18	34	1.888888889	2B	4	(1:16)	180	10.58823529	169.4117647
117.777527	7.320426405	16	12	0.75	2B	5	(1:16)	180	10.58823529	169.4117647
153.4411408	9.537087478	35	87	2.485714286	2B	6	(1:16)	180	10.58823529	169.4117647
132.1249579	8.212186607	22	26	1.181818182	2B	7	(1:16)	180	10.58823529	169.4117647
158.7701865	9.868312697	22	68	3.090909091	2B	8	(1:16)	180	10.58823529	169.4117647
.	.	.	.	.	2B	9	(1:16)	180	10.58823529	169.4117647
123.926426	7.702609348	25	45	1.8	2B	10	(1:16)	180	10.58823529	169.4117647
.	.	.	.	.	2B	11	(1:16)	180	10.58823529	169.4117647
105.4797292	6.556060516	26	41	1.576923077	2B	12	(1:16)	180	10.58823529	169.4117647
155.4204533	9.660111047	13	1	0.076923077	2B	13	(1:16)	180	10.58823529	169.4117647
145.0960046	9.018398077	32	46	1.4375	2B	14	(1:16)	180	10.58823529	169.4117647
127.0946861	7.899531593	22	30	1.363636364	2B	15	(1:16)	180	10.58823529	169.4117647
117.3182377	7.291879415	10	7	0.7	2B	16	(1:16)	180	10.58823529	169.4117647
136.3173185	8.472761509	25	42	1.68	2B	17	(1:16)	180	10.58823529	169.4117647
143.5352061	8.921387119	33	17	0.515151515	2B	18	(1:16)	180	10.58823529	169.4117647
148.6961272	9.242162603	22	49	2.227272727	2B	19	(1:16)	180	10.58823529	169.4117647
161.5417831	10.04058044	42	56	1.333333333	2B	20	(1:16)	180	10.58823529	169.4117647
164.7560235	10.24036058	17	28	1.647058824	2B	21	(1:16)	180	10.58823529	169.4117647
161.6863961	10.04956882	21	47	2.238095238	2B	22	(1:16)	180	10.58823529	169.4117647
140.7581475	8.748779885	34	39	1.147058824	2B	23	(1:16)	180	10.58823529	169.4117647
121.4160481	7.546577578	18	3	0.166666667	2B	24	(1:16)	180	10.58823529	169.4117647
147.6786008	9.17891856	21	18	0.857142857	2B	25	(1:16)	180	10.58823529	169.4117647
176.9983446	11.00127833	18	39	2.166666667	2B	26	(1:16)	180	10.58823529	169.4117647
142.9552099	8.88533763	17	47	2.764705882	2B	27	(1:16)	180	10.58823529	169.4117647
.	.	.	.	.	2B	28	(1:16)	180	10.58823529	169.4117647
99.46506314	6.182220775	24	37	1.541666667	2B	29	(1:16)	180	10.58823529	169.4117647
140.7649192	8.74920078	21	12	0.571428571	2B	30	(1:16)	180	10.58823529	169.4117647
125.7584028	7.816475315	7	13	1.857142857	2B	31	(1:16)	180	10.58823529	169.4117647
144.9836983	9.01141771	15	46	3.066666667	2B	32	(1:16)	180	10.58823529	169.4117647
155.160739	9.643968581	17	43	2.529411765	2B	33	(1:16)	180	10.58823529	169.4117647
146.2776063	9.091840173	18	21	1.166666667	2B	34	(1:16)	180	10.58823529	169.4117647
135.7922927	8.440128691	12	21	1.75	2B	35	(1:16)	180	10.58823529	169.4117647
144.1374283	8.958818057	11	4	0.363636364	2B	36	(1:16)	180	10.58823529	169.4117647
109.3701045	6.797865612	30	33	1.1	2C	1	(1:16)	90	5.294117647	84.70588235
86.28769598	5.363185523	24	20	0.833333333	2C	2	(1:16)	90	5.294117647	84.70588235
102.0685263	6.344038238	18	13	0.722222222	2C	3	(1:16)	90	5.294117647	84.70588235
75.21756127	4.675124664	6	2	0.333333333	2C	4	(1:16)	90	5.294117647	84.70588235
92.17606551	5.729175342	26	6	0.230769231	2C	5	(1:16)	90	5.294117647	84.70588235
.	.	.	.	.	2C	6	(1:16)	90	5.294117647	84.70588235
86.28769598	5.363185523	27	20	0.740740741	2C	7	(1:16)	90	5.294117647	84.70588235
90.9983916	5.655977378	7	0	0	2C	8	(1:16)	90	5.294117647	84.70588235
82.75467426	5.143591632	18	13	0.722222222	2C	9	(1:16)	90	5.294117647	84.70588235
109.4110876	6.800412902	14	10	0.714285714	2C	10	(1:16)	90	5.294117647	84.70588235
52.35019598	3.253810524	4	1	0.25	2C	11	(1:16)	90	5.294117647	84.70588235
134.1422396	8.337570141	24	17	0.708333333	2C	12	(1:16)	90	5.294117647	84.70588235
111.6456021	6.939298476	16	8	0.5	2C	13	(1:16)	90	5.294117647	84.70588235
126.5685303	7.866828539	18	11	0.611111111	2C	14	(1:16)	90	5.294117647	84.70588235
139.117893	8.646830364	12	8	0.666666667	2C	15	(1:16)	90	5.294117647	84.70588235
117.3847445	7.296013124	11	9	0.818181818	2C	16	(1:16)	90	5.294117647	84.70588235
83.63858749	5.19853099	25	1	0.04	2C	17	(1:16)	90	5.294117647	84.70588235
143.0679517	8.892345066	30	22	0.733333333	2C	18	(1:16)	90	5.294117647	84.70588235
139.3840684	8.663374418	30	68	2.266666667	2C	19	(1:16)	90	5.294117647	84.70588235
137.6579617	8.556088779	25	31	1.24	2C	20	(1:16)	90	5.294117647	84.70588235
109.3499452	6.796612616	13	10	0.769230769	2C	21	(1:16)	90	5.294117647	84.70588235
160.2101346	9.957812231	14	12	0.857142857	2C	22	(1:16)	90	5.294117647	84.70588235
105.9064598	6.582583827	8	3	0.375	2C	23	(1:16)	90	5.294117647	84.70588235
99.01948897	6.154526248	15.5	9	0.580645161	2C	24	(1:16)	90	5.294117647	84.70588235
88.97691235	5.53033295	9	7	0.777777778	2C	25	(1:16)	90	5.294117647	84.70588235
88.97691236	5.530332951	9	5	0.555555556	2C	26	(1:16)	90	5.294117647	84.70588235
121.7180737	7.565349885	27	26	0.962962963	2C	27	(1:16)	90	5.294117647	84.70588235
128.7340369	8.001424943	8	9	1.125	2C	28	(1:16)	90	5.294117647	84.70588235
114.7021106	7.129274828	12	23	1.916666667	2C	29	(1:16)	90	5.294117647	84.70588235
107.6861474	6.69319977	24	16	0.666666667	2C	30	(1:16)	90	5.294117647	84.70588235
113.5327834	7.056595652	12.5	5	0.4	2C	31	(1:16)	90	5.294117647	84.70588235
87.80758516	5.457653774	7	7	1	2C	32	(1:16)	90	5.294117647	84.70588235
95.52514463	5.937336338	7	6	0.857142857	2C	33	(1:16)	90	5.294117647	84.70588235
148.666622	9.240328717	18	19	1.055555556	2C	34	(1:16)	90	5.294117647	84.70588235
117.0407649	7.27463318	6.5	5	0.769230769	2C	35	(1:16)	90	5.294117647	84.70588235
87.80758516	5.457653774	6	4	0.666666667	2C	36	(1:16)	90	5.294117647	84.70588235
34.12833328	2.121236184	4	3	0.75	2D	1	(1:16)	45	2.647058824	42.35294118
34.12833328	2.121236184	4	1	0.25	2D	2	(1:16)	45	2.647058824	42.35294118
17.35041653	1.078409867	4	1	0.25	2D	3	(1:16)	45	2.647058824	42.35294118
48.61146598	3.021430897	6	0	0	2D	4	(1:16)	45	2.647058824	42.35294118
52.96129625	3.291793275	3	1	0.333333333	2D	5	(1:16)	45	2.647058824	42.35294118
62.0426233	3.856240399	6	1	0.166666667	2D	6	(1:16)	45	2.647058824	42.35294118
45.31361109	2.816453728	4	3	0.75	2D	7	(1:16)	45	2.647058824	42.35294118
41.77601842	2.59657573	15	5	0.333333333	2D	8	(1:16)	45	2.647058824	42.35294118
29.09495824	1.808388288	4	1	0.25	2D	9	(1:16)	45	2.647058824	42.35294118
50.47567893	3.137300486	3	1	0.333333333	2D	10	(1:16)	45	2.647058824	42.35294118
43.01882706	2.673822124	7	2	0.285714286	2D	11	(1:16)	45	2.647058824	42.35294118
62.90376541	3.909764424	12	7	0.583333333	2D	12	(1:16)	45	2.647058824	42.35294118
73.89859126	4.593144484	3.5	2	0.571428571	2D	13	(1:16)	45	2.647058824	42.35294118
48.54427732	3.017254806	6	1	0.166666667	2D	14	(1:16)	45	2.647058824	42.35294118
39.12055003	2.431525899	6	3	0.5	2D	15	(1:16)	45	2.647058824	42.35294118
37.77324413	2.347784511	6	0	0	2D	16	(1:16)	45	2.647058824	42.35294118
34.33136348	2.133855465	5	2	0.4	2D	17	(1:16)	45	2.647058824	42.35294118
37.6559484	2.340494031	6	1	0.166666667	2D	18	(1:16)	45	2.647058824	42.35294118
55.35352438	3.440481488	5	4	0.8	2D	19	(1:16)	45	2.647058824	42.35294118
21.25171324	1.320893779	6.5	3	0.461538462	2D	20	(1:16)	45	2.647058824	42.35294118
107.9989135	6.712639654	4	1	0.25	2D	21	(1:16)	45	2.647058824	42.35294118
41.89934139	2.604240833	8	4	0.5	2D	22	(1:16)	45	2.647058824	42.35294118
77.70100931	4.829482623	6	1	0.166666667	2D	23	(1:16)	45	2.647058824	42.35294118
31.52115967	1.959188101	9	3	0.333333333	2D	24	(1:16)	45	2.647058824	42.35294118
73.98793128	4.598697386	6.5	5	0.769230769	2D	25	(1:16)	45	2.647058824	42.35294118
84.52749847	5.253780983	6.5	4	0.615384615	2D	26	(1:16)	45	2.647058824	42.35294118
17.28487504	1.074336156	3	1	0.333333333	2D	27	(1:16)	45	2.647058824	42.35294118
50.16845626	3.118205154	6	2	0.333333333	2D	28	(1:16)	45	2.647058824	42.35294118
96.54265314	6.00057927	8	3	0.375	2D	29	(1:16)	45	2.647058824	42.35294118
45.10944376	2.803763769	3	2	0.666666667	2D	30	(1:16)	45	2.647058824	42.35294118
76.20124924	4.736265491	4	0	0	2D	31	(1:16)	45	2.647058824	42.35294118
47.63895001	2.960984462	3	2	0.666666667	2D	32	(1:16)	45	2.647058824	42.35294118
57.9255919	3.600347563	5	3	0.6	2D	33	(1:16)	45	2.647058824	42.35294118
48.42190448	3.009648759	3.5	2	0.571428571	2D	34	(1:16)	45	2.647058824	42.35294118
49.50597859	3.077029056	3.5	2	0.571428571	2D	35	(1:16)	45	2.647058824	42.35294118
58.38935157	3.629172404	6	2	0.333333333	2D	36	(1:16)	45	2.647058824	42.35294118
139.0417668	17.38022085	22	109	4.954545455	3A	1	(1:8)	360	40	320
72.3566356	9.04457945	27	14	0.518518519	3A	2	(1:8)	360	40	320
83.11230191	10.38903774	24	49	2.041666667	3A	3	(1:8)	360	40	320
75.94185771	9.492732213	22	21	0.954545455	3A	4	(1:8)	360	40	320
161.9871882	20.24839853	25	115	4.6	3A	5	(1:8)	360	40	320
167.0716785	20.88395981	27	18	0.666666667	3A	6	(1:8)	360	40	320
93.86796823	11.73349603	43	18	0.418604651	3A	7	(1:8)	360	40	320
78.09299096	9.76162387	12	43	3.583333333	3A	8	(1:8)	360	40	320
111.7940788	13.97425984	15	0	0	3A	9	(1:8)	360	40	320
36.50441455	4.563051819	22	12	0.545454545	3A	10	(1:8)	360	40	320
194.2541872	24.2817734	19	43	2.263157895	3A	11	(1:8)	360	40	320
158.4019661	19.80024576	21	20	0.952380952	3A	12	(1:8)	360	40	320
.	.	.	.	.	3A	13	(1:8)	360	40	320
133.5438184	16.6929773	24	93	3.875	3A	14	(1:8)	360	40	320
115.5217771	14.44022213	24	73	3.041666667	3A	15	(1:8)	360	40	320
135.733033	16.96662913	22	88	4	3A	16	(1:8)	360	40	320
111.9301507	13.99126884	15	21	1.4	3A	17	(1:8)	360	40	320
129.7382482	16.21728102	29	112	3.862068966	3A	18	(1:8)	360	40	320
149.1477447	18.64346809	27	161	5.962962963	3A	19	(1:8)	360	40	320
110.204535	13.77556687	27	85	3.148148148	3A	20	(1:8)	360	40	320
122.5739596	15.32174494	24	68	2.833333333	3A	21	(1:8)	360	40	320
172.474814	21.55935175	22	111	5.045454545	3A	22	(1:8)	360	40	320
117.258581	14.65732262	24	95	3.958333333	3A	23	(1:8)	360	40	320
107.8932269	13.48665337	24	84	3.5	3A	24	(1:8)	360	40	320
169.4005477	21.17506846	11	45	4.090909091	3A	25	(1:8)	360	40	320
101.1133886	12.63917357	20	116	5.8	3A	26	(1:8)	360	40	320
132.6634006	16.58292508	18	6	0.333333333	3A	27	(1:8)	360	40	320
113.9246208	14.2405776	14	2	0.142857143	3A	28	(1:8)	360	40	320
183.5243059	22.94053823	14	68	4.857142857	3A	29	(1:8)	360	40	320
168.5762794	21.07203492	21	87	4.142857143	3A	30	(1:8)	360	40	320
263.5812857	32.94766072	9	13	1.444444444	3A	31	(1:8)	360	40	320
125.8836529	15.73545662	24	103	4.291666667	3A	32	(1:8)	360	40	320
162.6143064	20.3267883	20	72	3.6	3A	33	(1:8)	360	40	320
144.469484	18.0586855	17	114	6.705882353	3A	34	(1:8)	360	40	320
194.2615756	24.28269695	25	83	3.32	3A	35	(1:8)	360	40	320
116.6134058	14.57667572	21.5	79	3.674418605	3A	36	(1:8)	360	40	320
120.5893322	15.07366652	17	8	0.470588235	3B	1	(1:8)	180	20	160
116.1420871	14.51776088	45	103	2.288888889	3B	2	(1:8)	180	20	160
.	.	.	.	.	3B	3	(1:8)	180	20	160
144.6785766	18.08482208	16	24	1.5	3B	4	(1:8)	180	20	160
151.3494443	18.91868054	10	21	2.1	3B	5	(1:8)	180	20	160
155.0554819	19.38193524	20	59	2.95	3B	6	(1:8)	180	20	160
133.5604638	16.69505798	15.5	19	1.225806452	3B	7	(1:8)	180	20	160
187.298009	23.41225113	21	78	3.714285714	3B	8	(1:8)	180	20	160
108.7300119	13.59125148	20	54	2.7	3B	9	(1:8)	180	20	160
162.4675572	20.30844464	23	46	2	3B	10	(1:8)	180	20	160
135.7840864	16.9730108	41	73	1.780487805	3B	11	(1:8)	180	20	160
.	.	.	.	.	3B	12	(1:8)	180	20	160
162.0206143	20.25257678	20	58	2.9	3B	13	(1:8)	180	20	160
166.0987494	20.76234368	18	23	1.277777778	3B	14	(1:8)	180	20	160
98.70419809	12.33802476	24	104	4.333333333	3B	15	(1:8)	180	20	160
128.9846524	16.12308156	25	25	1	3B	16	(1:8)	180	20	160
133.9613803	16.74517254	15	18	1.2	3B	17	(1:8)	180	20	160
114.7409967	14.34262459	22	36	1.636363636	3B	18	(1:8)	180	20	160
172.3450573	21.54313216	24	87	3.625	3B	19	(1:8)	180	20	160
181.0710842	22.63388553	31	48	1.548387097	3B	20	(1:8)	180	20	160
126.111894	15.76398675	18	31	1.722222222	3B	21	(1:8)	180	20	160
129.0069503	16.12586878	24	61	2.541666667	3B	22	(1:8)	180	20	160
133.6851519	16.71064399	15	43	2.866666667	3B	23	(1:8)	180	20	160
145.685299	18.21066237	12.5	10	0.8	3B	24	(1:8)	180	20	160
172.9872369	21.62340461	16	42	2.625	3B	25	(1:8)	180	20	160
155.4799851	19.43499814	14	30	2.142857143	3B	26	(1:8)	180	20	160
150.8964424	18.8620553	23	107	4.652173913	3B	27	(1:8)	180	20	160
.	.	.	.	.	3B	28	(1:8)	180	20	160
.	.	.	.	.	3B	29	(1:8)	180	20	160
109.3312647	13.66640808	17	57	3.352941176	3B	30	(1:8)	180	20	160
143.2846807	17.91058509	6.5	9	1.384615385	3B	31	(1:8)	180	20	160
111.4464071	13.93080089	20	14	0.7	3B	32	(1:8)	180	20	160
117.7684608	14.72105761	21.5	68	3.162790698	3B	33	(1:8)	180	20	160
179.5615694	22.44519618	20	91	4.55	3B	34	(1:8)	180	20	160
155.1308549	19.39135686	15	25	1.666666667	3B	35	(1:8)	180	20	160
128.8677958	16.10847448	12	21	1.75	3B	36	(1:8)	180	20	160
103.4993908	12.93742385	12.5	4	0.32	3C	1	(1:8)	90	10	80
100.6621347	12.58276684	13	10	0.769230769	3C	2	(1:8)	90	10	80
114.03194	14.2539925	21	34	1.619047619	3C	3	(1:8)	90	10	80
90.02438876	11.2530486	12	1	0.083333333	3C	4	(1:8)	90	10	80
102.4081385	12.80101731	21	16	0.761904762	3C	5	(1:8)	90	10	80
128.5981944	16.0747743	10	5	0.5	3C	6	(1:8)	90	10	80
85.65937943	10.70742243	6	4	0.666666667	3C	7	(1:8)	90	10	80
106.3931737	13.29914671	17	0	0	3C	8	(1:8)	90	10	80
119.2134244	14.90167804	7	4	0.571428571	3C	9	(1:8)	90	10	80
.	.	.	.	.	3C	10	(1:8)	90	10	80
124.2331851	15.52914813	23	19	0.826086957	3C	11	(1:8)	90	10	80
97.22665415	12.15333177	9	9	1	3C	12	(1:8)	90	10	80
117.3179429	14.66474286	25	32	1.28	3C	13	(1:8)	90	10	80
105.3366203	13.16707753	9.5	9	0.947368421	3C	14	(1:8)	90	10	80
.	.	.	.	.	3C	15	(1:8)	90	10	80
97.71214219	12.21401777	12	8	0.666666667	3C	16	(1:8)	90	10	80
164.3514227	20.54392784	11	19	1.727272727	3C	17	(1:8)	90	10	80
106.4258314	13.30322892	9	3	0.333333333	3C	18	(1:8)	90	10	80
127.4032193	15.92540241	12	9	0.75	3C	19	(1:8)	90	10	80
119.4963652	14.93704565	16	12	0.75	3C	20	(1:8)	90	10	80
100.9797756	12.62247196	7	3	0.428571429	3C	21	(1:8)	90	10	80
130.4250071	16.30312588	13	4	0.307692308	3C	22	(1:8)	90	10	80
96.62293105	12.07786638	6	1	0.166666667	3C	23	(1:8)	90	10	80
121.6747875	15.20934844	15	8	0.533333333	3C	24	(1:8)	90	10	80
168.8329496	21.1041187	17	58	3.411764706	3C	25	(1:8)	90	10	80
121.1698865	15.14623581	24	3	0.125	3C	26	(1:8)	90	10	80
92.07783557	11.50972945	8	4	0.5	3C	27	(1:8)	90	10	80
105.8471649	13.23089562	9.5	10	1.052631579	3C	28	(1:8)	90	10	80
99.49208985	12.43651123	11	2	0.181818182	3C	29	(1:8)	90	10	80
140.2351117	17.52938897	24	67	2.791666667	3C	30	(1:8)	90	10	80
95.25537312	11.90692164	6	4	0.666666667	3C	31	(1:8)	90	10	80
73.63396719	9.204245899	5	1	0.2	3C	32	(1:8)	90	10	80
150.8269035	18.85336294	12	26	2.166666667	3C	33	(1:8)	90	10	80
131.3380066	16.41725083	9.5	8	0.842105263	3C	34	(1:8)	90	10	80
129.0078124	16.12597655	12	0	0	3C	35	(1:8)	90	10	80
108.0360646	13.50450808	21.5	4	0.186046512	3C	36	(1:8)	90	10	80
38.93231799	4.866539749	3	0	0	3D	1	(1:8)	45	5	40
.	.	.	.	.	3D	2	(1:8)	45	5	40
45.83060425	5.728825531	3	0	0	3D	3	(1:8)	45	5	40
50.42946176	6.30368272	3	2	0.666666667	3D	4	(1:8)	45	5	40
45.83060425	5.728825531	3	0	0	3D	5	(1:8)	45	5	40
75.59680142	9.449600177	5	0	0	3D	6	(1:8)	45	5	40
128.9479403	16.11849254	14	8	0.571428571	3D	7	(1:8)	45	5	40
46.44495413	5.805619266	4	0	0	3D	8	(1:8)	45	5	40
104.3080666	13.03850833	9	5	0.555555556	3D	9	(1:8)	45	5	40
84.26705045	10.53338131	4	3	0.75	3D	10	(1:8)	45	5	40
127.2233687	15.90292109	9	7	0.777777778	3D	11	(1:8)	45	5	40
96.8349232	12.1043654	6	5	0.833333333	3D	12	(1:8)	45	5	40
57.59418011	7.199272514	6.5	5	0.769230769	3D	13	(1:8)	45	5	40
52.33481653	6.541852067	5	3	0.6	3D	14	(1:8)	45	5	40
50.33736757	6.292170946	6	3	0.5	3D	15	(1:8)	45	5	40
53.26175472	6.657719339	6	3	0.5	3D	16	(1:8)	45	5	40
26.94903985	3.368629982	4	4	1	3D	17	(1:8)	45	5	40
47.14773201	5.893466501	5	2	0.4	3D	18	(1:8)	45	5	40
54.34486106	6.793107633	6	3	0.5	3D	19	(1:8)	45	5	40
43.96936862	5.496171077	5	1	0.2	3D	20	(1:8)	45	5	40
44.50097299	5.562621623	5	0	0	3D	21	(1:8)	45	5	40
50.39705106	6.299631382	5	2	0.4	3D	22	(1:8)	45	5	40
28.57369938	3.571712422	4	2	0.5	3D	23	(1:8)	45	5	40
58.19541677	7.274427096	5	3	0.6	3D	24	(1:8)	45	5	40
82.28694597	10.28586825	5	6	1.2	3D	25	(1:8)	45	5	40
79.63413287	9.954266608	5	4	0.8	3D	26	(1:8)	45	5	40
76.86249585	9.607811981	6	3	0.5	3D	27	(1:8)	45	5	40
44.24118493	5.530148116	3	1	0.333333333	3D	28	(1:8)	45	5	40
43.13584613	5.391980766	3	2	0.666666667	3D	29	(1:8)	45	5	40
64.36387754	8.045484692	5	17	3.4	3D	30	(1:8)	45	5	40
39.81588214	4.976985267	3.5	2	0.571428571	3D	31	(1:8)	45	5	40
.	.	.	.	.	3D	32	(1:8)	45	5	40
53.0838952	6.6354869	3	1	0.333333333	3D	33	(1:8)	45	5	40
78.97092959	9.871366199	5	3	0.6	3D	34	(1:8)	45	5	40
34.13128268	4.266410335	3.5	2	0.571428571	3D	35	(1:8)	45	5	40
.	.	.	.	.	3D	36	(1:8)	45	5	40
67.20649869	16.84842586	26	126	4.846153846	4A	1	(1:4)	360	72	288
123.4370022	30.94520947	27	218	8.074074074	4A	2	(1:4)	360	72	288
185.2228074	46.43468709	24	222	9.25	4A	3	(1:4)	360	72	288
.	.	.	.	.	4A	4	(1:4)	360	72	288
195.8886	49.1086	21	75	3.571428571	4A	5	(1:4)	360	72	288
133.5991415	33.49282098	13	29	2.230769231	4A	6	(1:4)	360	72	288
136.9865212	34.34202481	22	191	8.681818182	4A	7	(1:4)	360	72	288
145.1162325	36.380114	12.5	68	5.44	4A	8	(1:4)	360	72	288
97.69291629	24.49126035	15.5	17	1.096774194	4A	9	(1:4)	360	72	288
126.824382	31.79441331	12.5	13	1.04	4A	10	(1:4)	360	72	288
258.9321916	64.91336281	27	98	3.62962963	4A	11	(1:4)	360	72	288
299.1742607	75.0019038	25	152	6.08	4A	12	(1:4)	360	72	288
171.6418648	43.02999396	16	35	2.1875	4A	13	(1:4)	360	72	288
146.9749028	36.84607591	21	0	0	4A	14	(1:4)	360	72	288
189.3266889	47.46351531	12.5	54	4.32	4A	15	(1:4)	360	72	288
194.081244	48.65546507	20	58	2.9	4A	16	(1:4)	360	72	288
148.8572019	37.31796147	24	9	0.375	4A	17	(1:4)	360	72	288
136.2267157	34.15154433	37	40	1.081081081	4A	18	(1:4)	360	72	288
127.1687147	31.88073628	18	78	4.333333333	4A	19	(1:4)	360	72	288
166.6551186	41.77983476	8	55	6.875	4A	20	(1:4)	360	72	288
130.8643456	32.80721756	20	37	1.85	4A	21	(1:4)	360	72	288
186.9573726	46.8695363	15	127	8.466666667	4A	22	(1:4)	360	72	288
156.7138958	39.28760618	17	79	4.647058824	4A	23	(1:4)	360	72	288
.	.	.	.	.	4A	24	(1:4)	360	72	288
162.2857427	40.68444804	11	29	2.636363636	4A	25	(1:4)	360	72	288
152.3091689	38.18335711	18	79	4.388888889	4A	26	(1:4)	360	72	288
152.9681819	38.34856929	27	66	2.444444444	4A	27	(1:4)	360	72	288
139.1334017	34.88023999	11	26	2.363636364	4A	28	(1:4)	360	72	288
161.9831957	40.60860059	18	66	3.666666667	4A	29	(1:4)	360	72	288
239.6044883	60.06797756	22	139	6.318181818	4A	30	(1:4)	360	72	288
123.8432345	31.04705043	16	85	5.3125	4A	31	(1:4)	360	72	288
175.1231035	43.9027279	22	133	6.045454545	4A	32	(1:4)	360	72	288
85.83386524	21.5182392	10	12	1.2	4A	33	(1:4)	360	72	288
117.8941717	29.55564194	19	44	2.315789474	4A	34	(1:4)	360	72	288
188.2358322	47.19004151	20	103	5.15	4A	35	(1:4)	360	72	288
139.9376778	35.08186908	18	96	5.333333333	4A	36	(1:4)	360	72	288
125.8871913	31.55946299	22	16	0.727272727	4B	1	(1:4)	180	36	144
109.2656378	27.39249972	9	18	2	4B	2	(1:4)	180	36	144
171.8617011	43.08510614	15	37	2.466666667	4B	3	(1:4)	180	36	144
136.4966936	34.2192268	12.5	2	0.16	4B	4	(1:4)	180	36	144
182.4712034	45.74486994	10	1	0.1	4B	5	(1:4)	180	36	144
157.7156982	39.53875441	12	57	4.75	4B	6	(1:4)	180	36	144
92.29043417	23.13687765	13	2	0.153846154	4B	7	(1:4)	180	36	144
152.410947	38.2088725	12	19	1.583333333	4B	8	(1:4)	180	36	144
120.5824402	30.22958111	15	15	1	4B	9	(1:4)	180	36	144
117.0459394	29.34299318	19	67	3.526315789	4B	10	(1:4)	180	36	144
.	.	.	.	.	4B	11	(1:4)	180	36	144
146.3988957	36.70167302	9	6	0.666666667	4B	12	(1:4)	180	36	144
127.7445986	32.02510829	20	45	2.25	4B	13	(1:4)	180	36	144
133.4713549	33.46078535	6	5	0.833333333	4B	14	(1:4)	180	36	144
166.2384393	41.67537476	18	93	5.166666667	4B	15	(1:4)	180	36	144
145.0842375	36.37209296	9	12	1.333333333	4B	16	(1:4)	180	36	144
182.8272565	45.83413115	22	164	7.454545455	4B	17	(1:4)	180	36	144
150.2096675	37.65701971	24.5	112	4.571428571	4B	18	(1:4)	180	36	144
95.24256806	23.87696692	24	84	3.5	4B	19	(1:4)	180	36	144
156.8856875	39.33067374	12.5	35	2.8	4B	20	(1:4)	180	36	144
122.3576761	30.67462632	25	67	2.68	4B	21	(1:4)	180	36	144
108.8248675	27.28200021	24	115	4.791666667	4B	22	(1:4)	180	36	144
111.8109716	28.0306057	6	4	0.666666667	4B	23	(1:4)	180	36	144
129.4488022	32.45234595	13	51	3.923076923	4B	24	(1:4)	180	36	144
132.4686159	33.20940232	21	121	5.761904762	4B	25	(1:4)	180	36	144
111.141588	27.86279366	8	38	4.75	4B	26	(1:4)	180	36	144
128.3448713	32.17559448	10	32	3.2	4B	27	(1:4)	180	36	144
138.6903523	34.7691691	21	116	5.523809524	4B	28	(1:4)	180	36	144
123.7123573	31.01424	7	8	1.142857143	4B	29	(1:4)	180	36	144
151.7985372	38.05534359	9	20	2.222222222	4B	30	(1:4)	180	36	144
159.0603596	39.87585616	9.5	35	3.684210526	4B	31	(1:4)	180	36	144
150.1040536	37.63054268	9.5	66	6.947368421	4B	32	(1:4)	180	36	144
151.7175862	38.03504947	12	15	1.25	4B	33	(1:4)	180	36	144
94.8123868	23.76912204	6	1	0.166666667	4B	34	(1:4)	180	36	144
104.0709369	26.09020703	9	8	0.888888889	4B	35	(1:4)	180	36	144
126.219361	31.64273674	22	103	4.681818182	4B	36	(1:4)	180	36	144
142.5113064	35.72706845	6	2	0.333333333	4C	1	(1:4)	90	18	72
40.59113119	10.1760496	4	1	0.25	4C	2	(1:4)	90	18	72
119.6273347	29.99013963	6.5	3	0.461538462	4C	3	(1:4)	90	18	72
90.73586286	22.74715225	6	3	0.5	4C	4	(1:4)	90	18	72
73.34404442	18.38708635	21	8	0.380952381	4C	5	(1:4)	90	18	72
66.93653237	16.78074628	12.5	0	0	4C	6	(1:4)	90	18	72
81.5822742	20.45238072	15	0	0	4C	7	(1:4)	90	18	72
129.1470669	32.37670201	21	73	3.476190476	4C	8	(1:4)	90	18	72
174.5149984	43.75027814	17	24	1.411764706	4C	9	(1:4)	90	18	72
51.57543758	12.92977544	4	0	0	4C	10	(1:4)	90	18	72
126.9502056	31.82595684	15	61	4.066666667	4C	11	(1:4)	90	18	72
99.48943968	24.94164226	12.5	12	0.96	4C	12	(1:4)	90	18	72
158.4131408	39.71360075	15.5	55	3.548387097	4C	13	(1:4)	90	18	72
131.9950662	33.09068513	9	9	1	4C	14	(1:4)	90	18	72
100.4229988	25.17568216	9.5	10	1.052631579	4C	15	(1:4)	90	18	72
168.9026543	42.34328381	12	2	0.166666667	4C	16	(1:4)	90	18	72
166.9725215	41.8594065	9	20	2.222222222	4C	17	(1:4)	90	18	72
129.7223147	32.52091456	9	2	0.222222222	4C	18	(1:4)	90	18	72
90.8640825	22.77929645	6	3	0.5	4C	19	(1:4)	90	18	72
137.5489138	34.4830146	9	6	0.666666667	4C	20	(1:4)	90	18	72
117.1453742	29.36792111	9	9	1	4C	21	(1:4)	90	18	72
120.9419674	30.31971329	6	10	1.666666667	4C	22	(1:4)	90	18	72
128.724823	32.27084698	5	6	1.2	4C	23	(1:4)	90	18	72
140.1037365	35.12349939	9	35	3.888888889	4C	24	(1:4)	90	18	72
152.7467506	38.29305725	9.5	12	1.263157895	4C	25	(1:4)	90	18	72
143.8706565	36.0678526	11	41	3.727272727	4C	26	(1:4)	90	18	72
.	.	.	.	.	4C	27	(1:4)	90	18	72
84.96658828	21.300816	6.5	2	0.307692308	4C	28	(1:4)	90	18	72
118.1299836	29.61475911	12	10	0.833333333	4C	29	(1:4)	90	18	72
104.8158425	26.27695215	6	3	0.5	4C	30	(1:4)	90	18	72
119.017593	29.83727959	11	13	1.181818182	4C	31	(1:4)	90	18	72
111.9167177	28.05711587	6	9	1.5	4C	32	(1:4)	90	18	72
77.86571299	19.52065228	6	3	0.5	4C	33	(1:4)	90	18	72
73.42766595	18.40804996	9.5	3	0.315789474	4C	34	(1:4)	90	18	72
124.3432495	31.17240238	9	8	0.888888889	4C	35	(1:4)	90	18	72
143.5156128	35.97884442	6.5	5	0.769230769	4C	36	(1:4)	90	18	72
30.02428104	7.526978533	4	2	0.5	4D	1	(1:4)	45	9	36
24.91222373	6.245404278	4	1	0.25	4D	2	(1:4)	45	9	36
67.8383637	17.00683213	11	4	0.363636364	4D	3	(1:4)	45	9	36
41.29821749	10.35331358	12	8	0.666666667	4D	4	(1:4)	45	9	36
34.19002352	8.571315088	6	3	0.5	4D	5	(1:4)	45	9	36
96.13121528	24.09974756	11	6	0.545454545	4D	6	(1:4)	45	9	36
60.53542469	15.17601176	12.5	6	0.48	4D	7	(1:4)	45	9	36
68.32522631	17.12888682	6	0	0	4D	8	(1:4)	45	9	36
43.36496871	10.87144062	5	1	0.2	4D	9	(1:4)	45	9	36
34.60144189	8.674456185	5	2	0.4	4D	10	(1:4)	45	9	36
60.04856209	15.05395707	6	1	0.166666667	4D	11	(1:4)	45	9	36
40.03237472	10.03597138	6	2	0.333333333	4D	12	(1:4)	45	9	36
41.70878536	10.45624145	6	3	0.5	4D	13	(1:4)	45	9	36
47.91870033	12.01304465	5	3	0.6	4D	14	(1:4)	45	9	36
85.00552714	21.31057784	6	4	0.666666667	4D	15	(1:4)	45	9	36
50.88922189	12.75774365	5	2	0.4	4D	16	(1:4)	45	9	36
96.28687919	24.13877194	5	3	0.6	4D	17	(1:4)	45	9	36
71.30569578	17.87607972	6	0	0	4D	18	(1:4)	45	9	36
45.25712575	11.34579754	5	1	0.2	4D	19	(1:4)	45	9	36
72.19934344	18.10011395	8	7	0.875	4D	20	(1:4)	45	9	36
82.90526038	20.78404856	5	5	1	4D	21	(1:4)	45	9	36
74.22294486	18.6074235	5	4	0.8	4D	22	(1:4)	45	9	36
58.40392289	14.64165198	6	2	0.333333333	4D	23	(1:4)	45	9	36
47.98326161	12.02922993	5	2	0.4	4D	24	(1:4)	45	9	36
74.48866261	18.67403798	5	8	1.6	4D	25	(1:4)	45	9	36
37.61318634	9.429489611	3	1	0.333333333	4D	26	(1:4)	45	9	36
43.26729234	10.84695351	3	1	0.333333333	4D	27	(1:4)	45	9	36
35.47079172	8.892399039	3.5	2	0.571428571	4D	28	(1:4)	45	9	36
73.38209751	18.39662612	4	0	0	4D	29	(1:4)	45	9	36
68.62991565	17.20527133	3	1	0.333333333	4D	30	(1:4)	45	9	36
66.00750358	16.54784212	5	8	1.6	4D	31	(1:4)	45	9	36
68.83455661	17.25657408	5	7	1.4	4D	32	(1:4)	45	9	36
62.545061	15.67982031	6	3	0.5	4D	33	(1:4)	45	9	36
63.0162365	15.7979423	6	4	0.666666667	4D	34	(1:4)	45	9	36
41.38259034	10.37446555	3	2	0.666666667	4D	35	(1:4)	45	9	36
42.32494134	10.61070953	3	0	0	4D	36	(1:4)	45	9	36
187.5670493	93.0939399	9.5	128	13.47368421	5A	1	(1:2)	360	120	240
166.6111322	82.69302519	9	63	7	5A	2	(1:2)	360	120	240
205.9034768	102.1947403	12	12	1	5A	3	(1:2)	360	120	240
122.0798084	60.59108138	12	13	1.083333333	5A	4	(1:2)	360	120	240
219.0009249	108.695312	9.5	29	3.052631579	5A	5	(1:2)	360	120	240
281.8686762	139.8980562	12	182	15.16666667	5A	6	(1:2)	360	120	240
130.9860731	65.01147012	10	54	5.4	5A	7	(1:2)	360	120	240
284.4881658	141.1981705	9.5	51	5.368421053	5A	8	(1:2)	360	120	240
124.6992981	61.89119573	10	1	0.1	5A	9	(1:2)	360	120	240
162.4199488	80.61284223	11	2	0.181818182	5A	10	(1:2)	360	120	240
147.2269089	73.07217905	9	20	2.222222222	5A	11	(1:2)	360	120	240
205.9034768	102.1947403	12	102	8.5	5A	12	(1:2)	360	120	240
116.420314	57.78214115	5	7	1.4	5A	13	(1:2)	360	120	240
159.8957308	79.36001343	21	87	4.142857143	5A	14	(1:2)	360	120	240
147.1162701	73.0172664	22	85	3.863636364	5A	15	(1:2)	360	120	240
180.1929106	89.43398136	9	15	1.666666667	5A	16	(1:2)	360	120	240
.	.	.	.	.	5A	17	(1:2)	360	120	240
121.7906918	60.44758601	24	105	4.375	5A	18	(1:2)	360	120	240
160.1716075	79.49693754	7	49	7	5A	19	(1:2)	360	120	240
127.3315664	63.19765242	6	20	3.333333333	5A	20	(1:2)	360	120	240
198.8985782	98.71804431	15	48	3.2	5A	21	(1:2)	360	120	240
171.7896841	85.26326234	12	17	1.416666667	5A	22	(1:2)	360	120	240
226.817644	112.5749336	7	28	4	5A	23	(1:2)	360	120	240
107.0596354	53.13621609	6.5	6	0.923076923	5A	24	(1:2)	360	120	240
115.9114452	57.52957757	6	9	1.5	5A	25	(1:2)	360	120	240
175.9857879	87.3458874	12	70	5.833333333	5A	26	(1:2)	360	120	240
156.7694238	77.80835372	9	51	5.666666667	5A	27	(1:2)	360	120	240
133.6637285	66.3404535	6	25	4.166666667	5A	28	(1:2)	360	120	240
166.2231324	82.50045174	6.5	70	10.76923077	5A	29	(1:2)	360	120	240
125.8503933	62.46251136	12	40	3.333333333	5A	30	(1:2)	360	120	240
161.0960369	79.95575363	15	155	10.33333333	5A	31	(1:2)	360	120	240
199.7275039	99.12945965	6	0	0	5A	32	(1:2)	360	120	240
146.3111348	72.6176588	9	14	1.555555556	5A	33	(1:2)	360	120	240
142.1082196	70.53165311	9	60	6.666666667	5A	34	(1:2)	360	120	240
116.8853226	58.01293584	12	10	0.833333333	5A	35	(1:2)	360	120	240
144.2642923	71.60176274	6	6	1	5A	36	(1:2)	360	120	240
118.7923507	58.95943875	12	25	2.083333333	5B	1	(1:2)	180	60	120
82.79317761	41.09220212	4	0	0	5B	2	(1:2)	180	60	120
127.1937978	63.12927465	11	12	1.090909091	5B	3	(1:2)	180	60	120
134.3950383	66.70341972	6.5	19	2.923076923	5B	4	(1:2)	180	60	120
124.7933843	61.93789295	12	28	2.333333333	5B	5	(1:2)	180	60	120
138.7157825	68.84790678	6.5	12	1.846153846	5B	6	(1:2)	180	60	120
145.1968989	72.06463733	6.5	5	0.769230769	5B	7	(1:2)	180	60	120
121.1927642	60.15082046	9	20	2.222222222	5B	8	(1:2)	180	60	120
142.7964854	70.87325562	6.5	27	4.153846154	5B	9	(1:2)	180	60	120
158.3991731	78.61723664	12	40	3.333333333	5B	10	(1:2)	180	60	120
131.0344594	65.03548536	6	1	0.166666667	5B	11	(1:2)	180	60	120
133.1948315	66.10772889	9	30	3.333333333	5B	12	(1:2)	180	60	120
101.4171429	50.33571429	3.5	6	1.714285714	5B	13	(1:2)	180	60	120
68.85	34.171875	5	10	2	5B	14	(1:2)	180	60	120
119.85	59.484375	6	4	0.666666667	5B	15	(1:2)	180	60	120
117.8386919	58.48611548	6	37	6.166666667	5B	16	(1:2)	180	60	120
198.914228	98.72581172	15	33	2.2	5B	17	(1:2)	180	60	120
157.8991609	78.36906884	12.5	39	3.12	5B	18	(1:2)	180	60	120
152.6930242	75.78514067	18	68	3.777777778	5B	19	(1:2)	180	60	120
192.8984115	95.74002041	6	32	5.333333333	5B	20	(1:2)	180	60	120
113.5284755	56.34685364	9	63	7	5B	21	(1:2)	180	60	120
183.9708114	91.30904244	9	25	2.777777778	5B	22	(1:2)	180	60	120
204	101.25	12	55	4.583333333	5B	23	(1:2)	180	60	120
193.271823	95.92535331	10	44	4.4	5B	24	(1:2)	180	60	120
100.725	49.9921875	6	5	0.833333333	5B	25	(1:2)	180	60	120
120.0471523	59.58222633	6	52	8.666666667	5B	26	(1:2)	180	60	120
88.24107021	43.79611941	9	17	1.888888889	5B	27	(1:2)	180	60	120
87.39378986	43.37559423	3.5	1	0.285714286	5B	28	(1:2)	180	60	120
116.5191847	57.83121302	9.5	26	2.736842105	5B	29	(1:2)	180	60	120
106.386622	52.8021837	6.5	20	3.076923077	5B	30	(1:2)	180	60	120
120.2550784	59.68542492	7	16	2.285714286	5B	31	(1:2)	180	60	120
94.62126315	46.96275929	6	6	1	5B	32	(1:2)	180	60	120
125.4428808	62.26025333	9.5	14	1.473684211	5B	33	(1:2)	180	60	120
62.89879629	31.21815257	4	1	0.25	5B	34	(1:2)	180	60	120
107.7832463	53.49536123	6.5	9	1.384615385	5B	35	(1:2)	180	60	120
91.8	45.5625	3.5	3	0.857142857	5B	36	(1:2)	180	60	120
68.15604423	33.82744842	6	4	0.666666667	5C	1	(1:2)	90	30	60
106.1257378	52.67270075	6	2	0.333333333	5C	2	(1:2)	90	30	60
68.15604423	33.82744842	6	4	0.666666667	5C	3	(1:2)	90	30	60
40.46908057	20.0857569	5	5	1	5C	4	(1:2)	90	30	60
112.4939274	55.83338307	11	15	1.363636364	5C	5	(1:2)	90	30	60
49.52498578	24.58041574	4	3	0.75	5C	6	(1:2)	90	30	60
92.68178202	46.00014917	7	8	1.142857143	5C	7	(1:2)	90	30	60
78.53024557	38.97640865	11	20	1.818181818	5C	8	(1:2)	90	30	60
66.88240632	33.19531196	12	9	0.75	5C	9	(1:2)	90	30	60
35.3745289	17.55721104	5	4	0.8	5C	10	(1:2)	90	30	60
37.07271279	18.40005966	5	2	0.4	5C	11	(1:2)	90	30	60
67.44846761	33.4762615	12	17	1.416666667	5C	12	(1:2)	90	30	60
125.3626047	62.22041042	15	34	2.266666667	5C	13	(1:2)	90	30	60
108.4730138	53.83770908	6.5	3	0.461538462	5C	14	(1:2)	90	30	60
130.5984959	64.81910642	9	13	1.444444444	5C	15	(1:2)	90	30	60
111.2399035	55.2109815	12	3	0.25	5C	16	(1:2)	90	30	60
84.11701493	41.74925373	5	4	0.8	5C	17	(1:2)	90	30	60
107.2497362	53.2305676	5	4	0.8	5C	18	(1:2)	90	30	60
144.0413444	71.49110841	9	4	0.444444444	5C	19	(1:2)	90	30	60
128.4953985	63.77528968	5	4	0.8	5C	20	(1:2)	90	30	60
116.9960997	58.06791711	15	18	1.2	5C	21	(1:2)	90	30	60
127.925146	63.49225997	5	9	1.8	5C	22	(1:2)	90	30	60
159.9176187	79.37087693	15.5	71	4.580645161	5C	23	(1:2)	90	30	60
131.8308858	65.43077054	9	2	0.222222222	5C	24	(1:2)	90	30	60
50.5563571	25.09230959	3.5	2	0.571428571	5C	25	(1:2)	90	30	60
61.80961456	30.67756605	3	2	0.666666667	5C	26	(1:2)	90	30	60
44.84642702	22.25833694	3	1	0.333333333	5C	27	(1:2)	90	30	60
105.4368125	52.3307709	16	17	1.0625	5C	28	(1:2)	90	30	60
108.2640104	53.73397575	12	14	1.166666667	5C	29	(1:2)	90	30	60
50.50082286	25.06474664	3	3	1	5C	30	(1:2)	90	30	60
107.557211	53.38317456	8	12	1.5	5C	31	(1:2)	90	30	60
54.19132587	26.89643012	3.5	3	0.857142857	5C	32	(1:2)	90	30	60
93.13850148	46.22682978	12	9	0.75	5C	33	(1:2)	90	30	60
71.70480728	35.58878303	3	3	1	5C	34	(1:2)	90	30	60
52.71840624	26.16538545	4	4	1	5C	35	(1:2)	90	30	60
62.67291963	31.10604467	3.5	0	0	5C	36	(1:2)	90	30	60
35.79074733	17.76379004	6.5	5	0.769230769	5D	1	(1:2)	45	15	30
48.85836298	24.24955516	6.5	1	0.153846154	5D	2	(1:2)	45	15	30
48.85836298	24.24955516	9	4	0.444444444	5D	3	(1:2)	45	15	30
52.48825623	26.05115659	6.5	1	0.153846154	5D	4	(1:2)	45	15	30
30.63629893	15.20551601	3	0	0	5D	5	(1:2)	45	15	30
29.91032028	14.84519573	6.5	0	0	5D	6	(1:2)	45	15	30
30.2733096	15.02535587	6	0	0	5D	7	(1:2)	45	15	30
24.82846975	12.32295374	6.5	0	0	5D	8	(1:2)	45	15	30
14.48327402	7.188389678	4	0	0	5D	9	(1:2)	45	15	30
22.6505338	11.24199288	3	1	0.333333333	5D	10	(1:2)	45	15	30
48.85836298	24.24955516	8	0	0	5D	11	(1:2)	45	15	30
46.46263345	23.06049822	8	6	0.75	5D	12	(1:2)	45	15	30
89.49213456	44.41705208	5	16	3.2	5D	13	(1:2)	45	15	30
58.58131147	29.07528327	5	7	1.4	5D	14	(1:2)	45	15	30
67.58446384	33.54375963	5	5	1	5D	15	(1:2)	45	15	30
61.09133273	30.32106587	5	3	0.6	5D	16	(1:2)	45	15	30
62.29323992	30.91760069	5	2	0.4	5D	17	(1:2)	45	15	30
62.51308805	31.0267165	5	2	0.4	5D	18	(1:2)	45	15	30
51.85910993	25.73889647	4	4	1	5D	19	(1:2)	45	15	30
27.60000001	13.69852942	3	1	0.333333333	5D	20	(1:2)	45	15	30
45.13042978	22.39929419	5	1	0.2	5D	21	(1:2)	45	15	30
64.11216157	31.82037431	6	2	0.333333333	5D	22	(1:2)	45	15	30
33.3	16.52757353	3	1	0.333333333	5D	23	(1:2)	45	15	30
34.32857143	17.03807773	3.5	3	0.857142857	5D	24	(1:2)	45	15	30
93.47863485	46.39564598	15	54	3.6	5D	25	(1:2)	45	15	30
57.87924622	28.72683176	5	4	0.8	5D	26	(1:2)	45	15	30
91.99665827	45.66010613	8	3	0.375	5D	27	(1:2)	45	15	30
21.53430484	10.68798218	3	2	0.666666667	5D	28	(1:2)	45	15	30
36.35407035	18.0433805	3	0	0	5D	29	(1:2)	45	15	30
33.39011725	16.57230084	3	0	0	5D	30	(1:2)	45	15	30
33.06603015	16.41144879	3.5	1	0.285714286	5D	31	(1:2)	45	15	30
59.65761808	29.60947956	5	1	0.2	5D	32	(1:2)	45	15	30
35.61308207	17.67561059	3	1	0.333333333	5D	33	(1:2)	45	15	30
39.62354773	19.66609906	5	0	0	5D	34	(1:2)	45	15	30
70.11468173	34.7995663	6	4	0.666666667	5D	35	(1:2)	45	15	30
28.6201005	14.20482929	3.5	3	0.857142857	5D	36	(1:2)	45	15	30
36.92855038	37.76783561	8	10	1.25	6A	1	(1:1)	360	180	180
51.57426635	52.74640876	9	18	2	6A	2	(1:1)	360	180	180
104.6649867	107.0437364	6	1	0.166666667	6A	3	(1:1)	360	180	180
102.8342723	105.1714148	7	11	1.571428571	6A	4	(1:1)	360	180	180
115.6492737	118.2776663	7	20	2.857142857	6A	5	(1:1)	360	180	180
66.06285211	67.56428056	7	5	0.714285714	6A	6	(1:1)	360	180	180
84.5271273	86.44819838	12	64	5.333333333	6A	7	(1:1)	360	180	180
121.1414172	123.8946313	8	31	3.875	6A	8	(1:1)	360	180	180
135.7871332	138.8732044	9.5	27	2.842105263	6A	9	(1:1)	360	180	180
71.63356069	73.26159616	4	100	25	6A	10	(1:1)	360	180	180
99.17284324	101.4267715	7	10	1.428571429	6A	11	(1:1)	360	180	180
102.8342723	105.1714148	9.5	15	1.578947368	6A	12	(1:1)	360	180	180
.	.	.	.	.	6A	13	(1:1)	360	180	180
138.2912326	141.4342151	9	13	1.444444444	6A	14	(1:1)	360	180	180
151.9008655	155.3531579	12	87	7.25	6A	15	(1:1)	360	180	180
152.9405212	156.4164421	12	21	1.75	6A	16	(1:1)	360	180	180
166.8158759	170.6071458	12	77	6.416666667	6A	17	(1:1)	360	180	180
107.4452174	109.8871542	6	68	11.33333333	6A	18	(1:1)	360	180	180
156.5132615	160.0703811	11	14	1.272727273	6A	19	(1:1)	360	180	180
120.8310722	123.5772329	9	53	5.888888889	6A	20	(1:1)	360	180	180
106.5174303	108.938281	6.5	9	1.384615385	6A	21	(1:1)	360	180	180
46.14414649	47.1928771	3.5	2	0.571428571	6A	22	(1:1)	360	180	180
142.093978	145.3233866	10	5	0.5	6A	23	(1:1)	360	180	180
57.68653121	58.99758874	3	1	0.333333333	6A	24	(1:1)	360	180	180
107.686645	110.1340688	5	3	0.6	6A	25	(1:1)	360	180	180
70.04324421	71.63513613	6	3	0.5	6A	26	(1:1)	360	180	180
104.7307464	107.1109906	6	27	4.5	6A	27	(1:1)	360	180	180
86.06516026	88.02118663	9	50	5.555555556	6A	28	(1:1)	360	180	180
97.23214286	99.44196429	3.5	10	2.857142857	6A	29	(1:1)	360	180	180
129.5800318	132.5250326	9.5	19	2	6A	30	(1:1)	360	180	180
.	.	.	.	.	6A	31	(1:1)	360	180	180
95.27077481	97.43601969	6	20	3.333333333	6A	32	(1:1)	360	180	180
101.6720081	103.9827356	15	92	6.133333333	6A	33	(1:1)	360	180	180
92.62561232	94.73073988	6	1	0.166666667	6A	34	(1:1)	360	180	180
124.5515772	127.3822949	10	12	1.2	6A	35	(1:1)	360	180	180
125.1147114	127.9582276	9	8	0.888888889	6A	36	(1:1)	360	180	180
73.82777066	75.50567454	3	6	2	6B	1	(1:1)	180	90	90
82.04873184	83.91347575	6	3	0.5	6B	2	(1:1)	180	90	90
121.4289065	124.1886544	6	15	2.5	6B	3	(1:1)	180	90	90
104.9869826	107.3730504	8	0	0	6B	4	(1:1)	180	90	90
127.1835803	130.0741163	8	56	7	6B	5	(1:1)	180	90	90
105.5606809	107.9597873	7	1	0.142857143	6B	6	(1:1)	180	90	90
57.71468668	59.02638411	7	1	0.142857143	6B	7	(1:1)	180	90	90
63.96261722	65.41631306	6	17	2.833333333	6B	8	(1:1)	180	90	90
85.83037406	87.78106438	6	4	0.666666667	6B	9	(1:1)	180	90	90
77.93825129	79.70957519	6	4	0.666666667	6B	10	(1:1)	180	90	90
87.8034047	89.79893663	6	5	0.833333333	6B	11	(1:1)	180	90	90
131.2940576	134.2780135	6	36	6	6B	12	(1:1)	180	90	90
37.23984857	38.08620877	5	3	0.6	6B	13	(1:1)	180	90	90
81.71523042	83.57239475	6	6	1	6B	14	(1:1)	180	90	90
87.73200376	89.72591294	9	15	1.666666667	6B	15	(1:1)	180	90	90
93.34630411	95.46781103	5	3	0.6	6B	16	(1:1)	180	90	90
98.9603923	101.2094921	5	4	0.8	6B	17	(1:1)	180	90	90
43.34311731	44.32818816	3	8	2.666666667	6B	18	(1:1)	180	90	90
107.4523413	109.8944399	5	8	1.6	6B	19	(1:1)	180	90	90
101.9367328	104.2534767	5	3	0.6	6B	20	(1:1)	180	90	90
62.0823731	63.49333613	6	4	0.666666667	6B	21	(1:1)	180	90	90
63.4336136	64.87528664	3	0	0	6B	22	(1:1)	180	90	90
69.58713774	71.1686636	5	4	0.8	6B	23	(1:1)	180	90	90
79.99814988	81.81628965	5	3	0.6	6B	24	(1:1)	180	90	90
67.79372572	69.33449221	3	4	1.333333333	6B	25	(1:1)	180	90	90
57.37793932	58.6819834	3.5	2	0.571428571	6B	26	(1:1)	180	90	90
56.0791996	57.35372686	3.5	11	3.142857143	6B	27	(1:1)	180	90	90
137.7622964	140.8932577	5	39	7.8	6B	28	(1:1)	180	90	90
106.0328165	108.4426532	6	7	1.166666667	6B	29	(1:1)	180	90	90
126.5145036	129.3898332	5	73	14.6	6B	30	(1:1)	180	90	90
64.02982533	65.48504863	3.5	2	0.571428571	6B	31	(1:1)	180	90	90
46.61707767	47.6765567	3.5	1	0.285714286	6B	32	(1:1)	180	90	90
96.70415217	98.90197381	6	8	1.333333333	6B	33	(1:1)	180	90	90
103.9385978	106.3008386	6	5	0.833333333	6B	34	(1:1)	180	90	90
75.6653612	77.3850285	6	9	1.5	6B	35	(1:1)	180	90	90
98.90240549	101.1501874	6	19	3.166666667	6B	36	(1:1)	180	90	90
74.85115165	76.55231419	17	126	7.411764706	6C	1	(1:1)	90	45	45
.	.	.	.	.	6C	2	(1:1)	90	45	45
71.02672751	72.64097131	12.5	50	4	6C	3	(1:1)	90	45	45
.	.	.	.	.	6C	4	(1:1)	90	45	45
37.79009126	38.64895698	3	1	0.333333333	6C	5	(1:1)	90	45	45
39.70230335	40.60462843	3	1	0.333333333	6C	6	(1:1)	90	45	45
.	.	.	.	.	6C	7	(1:1)	90	45	45
96.1364624	98.321382	9	23	2.555555556	6C	8	(1:1)	90	45	45
98.04867447	100.2770534	15	39	2.6	6C	9	(1:1)	90	45	45
36.06910039	36.88885268	6	5	0.833333333	6C	10	(1:1)	90	45	45
27.75097783	28.38168188	6	0	0	6C	11	(1:1)	90	45	45
29.77672751	30.45347132	4	0	0	6C	12	(1:1)	90	45	45
119.6826287	122.4026885	4	3	0.75	6C	13	(1:1)	90	45	45
86.10622746	88.06318718	5	5	1	6C	14	(1:1)	90	45	45
94.11154016	96.2504388	5	2	0.4	6C	15	(1:1)	90	45	45
97.38827875	99.60164873	5	10	2	6C	16	(1:1)	90	45	45
84.07567505	85.98648585	5	4	0.8	6C	17	(1:1)	90	45	45
43.76041	44.75496477	3.5	0	0	6C	18	(1:1)	90	45	45
47.10762332	48.17825113	3	1	0.333333333	6C	19	(1:1)	90	45	45
97.38827875	99.60164873	5	5	1	6C	20	(1:1)	90	45	45
96.27572959	98.46381435	5	3	0.6	6C	21	(1:1)	90	45	45
31.32286995	32.03475336	3	1	0.333333333	6C	22	(1:1)	90	45	45
71.60073296	73.22802235	5	6	1.2	6C	23	(1:1)	90	45	45
131.1814365	134.1628328	12	65	5.416666667	6C	24	(1:1)	90	45	45
92.16062174	94.25518133	5	5	1	6C	25	(1:1)	90	45	45
72.52590675	74.17422281	6.5	3	0.461538462	6C	26	(1:1)	90	45	45
96.72020725	98.91839378	5	43	8.6	6C	27	(1:1)	90	45	45
53.10017271	54.30699481	3	2	0.666666667	6C	28	(1:1)	90	45	45
79.65025909	81.46049225	6	13	2.166666667	6C	29	(1:1)	90	45	45
50.25043178	51.39248705	4	11	2.75	6C	30	(1:1)	90	45	45
62.55181346	63.97344559	2	1	0.5	6C	31	(1:1)	90	45	45
51.20034542	52.36398964	3	2	0.666666667	6C	32	(1:1)	90	45	45
50.25043178	51.39248705	3	1	0.333333333	6C	33	(1:1)	90	45	45
.	.	.	.	.	6C	34	(1:1)	90	45	45
34.11547002	34.89082161	3.5	7	2	6C	35	(1:1)	90	45	45
93.87046629	96.00388598	5	34	6.8	6C	36	(1:1)	90	45	45
19.22787892	19.66487617	4	3	0.75	6D	1	(1:1)	45	22.5	22.5
13.99449619	14.31255293	3	0	0	6D	2	(1:1)	45	22.5	22.5
61.24978831	62.64182896	5	3	0.6	6D	3	(1:1)	45	22.5	22.5
13.98867486	14.30659928	4	6	1.5	6D	4	(1:1)	45	22.5	22.5
21.91151567	22.40950466	3	2	0.666666667	6D	5	(1:1)	45	22.5	22.5
12.59737511	12.88367909	3	1	0.333333333	6D	6	(1:1)	45	22.5	22.5
19.58763759	20.03281118	5	3	0.6	6D	7	(1:1)	45	22.5	22.5
15.03651566	15.37825465	4	1	0.25	6D	8	(1:1)	45	22.5	22.5
25.18310754	25.75545089	4	2	0.5	6D	9	(1:1)	45	22.5	22.5
59.2938188	60.64140559	5	2	0.4	6D	10	(1:1)	45	22.5	22.5
11.66596105	11.93109653	3	1	0.333333333	6D	11	(1:1)	45	22.5	22.5
20.04868755	20.50433954	3	1	0.333333333	6D	12	(1:1)	45	22.5	22.5
24.55357142	25.11160714	3	1	0.333333333	6D	13	(1:1)	45	22.5	22.5
38.20049467	39.06868773	5	5	1	6D	14	(1:1)	45	22.5	22.5
23.78990017	24.33057972	5	2	0.4	6D	15	(1:1)	45	22.5	22.5
27.5	28.125	3	3	1	6D	16	(1:1)	45	22.5	22.5
46.89975201	47.96565547	4	2	0.5	6D	17	(1:1)	45	22.5	22.5
70.0660059	71.65841513	6.5	4	0.615384615	6D	18	(1:1)	45	22.5	22.5
56.99448118	58.2898103	5	4	0.8	6D	19	(1:1)	45	22.5	22.5
56.45400072	57.7370462	5	5	1	6D	20	(1:1)	45	22.5	22.5
47.30548613	48.38061081	5	2	0.4	6D	21	(1:1)	45	22.5	22.5
59.17473598	60.51961634	5	5	1	6D	22	(1:1)	45	22.5	22.5
32.41071429	33.14732143	2	0	0	6D	23	(1:1)	45	22.5	22.5
64.43554841	65.89999269	12	8	0.666666667	6D	24	(1:1)	45	22.5	22.5
11.47243682	11.73317402	3.5	1	0.285714286	6D	25	(1:1)	45	22.5	22.5
53.49318705	54.7089413	8	1	0.125	6D	26	(1:1)	45	22.5	22.5
21.58913841	22.07980065	2	0	0	6D	27	(1:1)	45	22.5	22.5
16.40925757	16.78219524	3	0	0	6D	28	(1:1)	45	22.5	22.5
37.84715857	38.70732127	4	1	0.25	6D	29	(1:1)	45	22.5	22.5
.	.	.	.	.	6D	30	(1:1)	45	22.5	22.5
13.38450962	13.68870303	3	3	1	6D	31	(1:1)	45	22.5	22.5
13.63297106	13.94281131	3.5	0	0	6D	32	(1:1)	45	22.5	22.5
35.9566911	36.77388863	2	2	1	6D	33	(1:1)	45	22.5	22.5
26.49175068	27.09383593	3	17	5.666666667	6D	34	(1:1)	45	22.5	22.5
41.52546812	42.46922876	3.5	3	0.857142857	6D	35	(1:1)	45	22.5	22.5
20.97878748	21.4555781	3.5	1	0.285714286	6D	36	(1:1)	45	22.5	22.5
64.17948044	120.3365258	6.5	5	0.769230769	7A	1	(2:1)	360	240	120
70.83119044	132.8084821	10	7	0.7	7A	2	(2:1)	360	240	120
87.93558748	164.8792265	6	6	1	7A	3	(2:1)	360	240	120
22.47801477	42.14627769	4	3	0.75	7A	4	(2:1)	360	240	120
46.50493684	87.19675658	6.5	1	0.153846154	7A	5	(2:1)	360	240	120
28.17948045	52.83652584	4	9	2.25	7A	6	(2:1)	360	240	120
56.5775262	106.0828616	6	5	0.833333333	7A	7	(2:1)	360	240	120
78.43314468	147.0621463	9	16	1.777777778	7A	8	(2:1)	360	240	120
96.10768828	180.2019155	9	18	2	7A	9	(2:1)	360	240	120
74.7347903	140.1277318	5	4	0.8	7A	10	(2:1)	360	240	120
22.47801477	42.14627769	4	2	0.5	7A	11	(2:1)	360	240	120
74.63216752	139.9353141	6.5	9	1.384615385	7A	12	(2:1)	360	240	120
76.0838884	142.6572908	6	43	7.166666667	7A	13	(2:1)	360	240	120
52.5844382	98.59582163	6	1	0.166666667	7A	14	(2:1)	360	240	120
59.0625	110.7421875	4	2	0.5	7A	15	(2:1)	360	240	120
77.1700374	144.6938201	6	1	0.166666667	7A	16	(2:1)	360	240	120
20.77208343	38.94765644	3	1	0.333333333	7A	17	(2:1)	360	240	120
29.24278726	54.83022612	3	3	1	7A	18	(2:1)	360	240	120
53.26886224	99.8791167	6	2	0.333333333	7A	19	(2:1)	360	240	120
61.07947524	114.5240161	6	17	2.833333333	7A	20	(2:1)	360	240	120
64.08640932	120.1620175	3	6	2	7A	21	(2:1)	360	240	120
35.05185248	65.7222234	3	1	0.333333333	7A	22	(2:1)	360	240	120
60.84614424	114.0865205	6	3	0.5	7A	23	(2:1)	360	240	120
81	151.875	15	12	0.8	7A	24	(2:1)	360	240	120
93.69859296	175.6848618	6.5	15	2.307692308	7A	25	(2:1)	360	240	120
79.44823092	148.965433	6.5	12	1.846153846	7A	26	(2:1)	360	240	120
53.02103276	99.41443643	6.5	31	4.769230769	7A	27	(2:1)	360	240	120
84.69475796	158.8026712	6.5	18	2.769230769	7A	28	(2:1)	360	240	120
96.60243509	181.1295658	5	10	2	7A	29	(2:1)	360	240	120
55.6875	104.4140625	4	4	1	7A	30	(2:1)	360	240	120
50.82980381	95.30588214	5	3	0.6	7A	31	(2:1)	360	240	120
77.94979972	146.1558745	6.5	11	1.692307692	7A	32	(2:1)	360	240	120
75.15595368	140.9174132	12.5	57	4.56	7A	33	(2:1)	360	240	120
71.64102728	134.3269262	6	2	0.333333333	7A	34	(2:1)	360	240	120
96.74847396	181.4033887	13	45	3.461538462	7A	35	(2:1)	360	240	120
71.35714286	133.7946429	3.5	0	0	7A	36	(2:1)	360	240	120
47.80421296	89.6328993	6	5	0.833333333	7B	1	(2:1)	180	120	60
34.72819187	65.11535976	6.5	3	0.461538462	7B	2	(2:1)	180	120	60
41.6265652	78.04980975	6	2	0.333333333	7B	3	(2:1)	180	120	60
27.52093616	51.60175529	6	0	0	7B	4	(2:1)	180	120	60
67.88156816	127.2779403	6	9	1.5	7B	5	(2:1)	180	120	60
55.01146868	103.1465038	6	6	1	7B	6	(2:1)	180	120	60
56.04107664	105.0770187	6	13	2.166666667	7B	7	(2:1)	180	120	60
45.62752481	85.55160902	5	3	0.6	7B	8	(2:1)	180	120	60
43.68578112	81.9108396	6	4	0.666666667	7B	9	(2:1)	180	120	60
47.28940898	88.66764183	3	1	0.333333333	7B	10	(2:1)	180	120	60
40.53377912	76.00083585	3.5	9	2.571428571	7B	11	(2:1)	180	120	60
.	.	2	2	1	7B	12	(2:1)	180	120	60
33.95050663	63.65719994	4	3	0.75	7B	13	(2:1)	180	120	60
30.00260468	56.25488378	4	2	0.5	7B	14	(2:1)	180	120	60
21.72857143	40.74107142	4	1	0.25	7B	15	(2:1)	180	120	60
31.67664694	59.39371302	3	1	0.333333333	7B	16	(2:1)	180	120	60
13.89802322	26.05879355	3	3	1	7B	17	(2:1)	180	120	60
41.99412725	78.73898859	5	4	0.8	7B	18	(2:1)	180	120	60
31.45387328	58.9760124	3	1	0.333333333	7B	19	(2:1)	180	120	60
60.1586339	112.7974386	5	3	0.6	7B	20	(2:1)	180	120	60
57.30380232	107.4446294	5	4	0.8	7B	21	(2:1)	180	120	60
37.71965808	70.7243589	5	5	1	7B	22	(2:1)	180	120	60
36.86120466	69.11475873	3	2	0.666666667	7B	23	(2:1)	180	120	60
41.90590406	78.57357012	3	2	0.666666667	7B	24	(2:1)	180	120	60
41.43443458	77.68956483	5	3	0.6	7B	25	(2:1)	180	120	60
38.85228359	72.84803174	3.5	2	0.571428571	7B	26	(2:1)	180	120	60
49.17857143	92.20982143	3.5	3	0.857142857	7B	27	(2:1)	180	120	60
49.81628329	93.40553118	3.5	4	1.142857143	7B	28	(2:1)	180	120	60
39.66155943	74.36542393	3.5	2	0.571428571	7B	29	(2:1)	180	120	60
60.20700824	112.8881405	6	11	1.833333333	7B	30	(2:1)	180	120	60
63.92517754	119.8597079	5	3	0.6	7B	31	(2:1)	180	120	60
74.99825434	140.6217269	5	32	6.4	7B	32	(2:1)	180	120	60
37.95101417	71.15815157	3.5	14	4	7B	33	(2:1)	180	120	60
30.03272692	56.31136298	3.5	1	0.285714286	7B	34	(2:1)	180	120	60
38.80649056	72.76216981	3.5	1	0.285714286	7B	35	(2:1)	180	120	60
50.14285714	94.01785714	3.5	3	0.857142857	7B	36	(2:1)	180	120	60
11.49463143	21.55243393	6.5	4	0.615384615	7C	1	(2:1)	90	60	30
31.84517485	59.70970285	5	1	0.2	7C	2	(2:1)	90	60	30
27.12904286	50.86695536	6.5	6	0.923076923	7C	3	(2:1)	90	60	30
46.90323428	87.94356428	9	15	1.666666667	7C	4	(2:1)	90	60	30
21.23387786	39.81352098	4	2	0.5	7C	5	(2:1)	90	60	30
27.72044	51.975825	3	2	0.666666667	7C	6	(2:1)	90	60	30
23.274198	43.63912125	4	0	0	7C	7	(2:1)	90	60	30
27.72044	51.975825	3	1	0.333333333	7C	8	(2:1)	90	60	30
7.040346426	13.20064955	4	1	0.25	7C	9	(2:1)	90	60	30
41.58066	77.9637375	6.5	6	0.923076923	7C	10	(2:1)	90	60	30
42.17205716	79.07260718	6.5	8	1.230769231	7C	11	(2:1)	90	60	30
15.46775572	29.00204197	4	2	0.5	7C	12	(2:1)	90	60	30
16.71840924	31.34701733	3	1	0.333333333	7C	13	(2:1)	90	60	30
59.9753842	112.4538454	6	6	1	7C	14	(2:1)	90	60	30
45.977627	86.20805062	5	3	0.6	7C	15	(2:1)	90	60	30
30.57344451	57.32520846	3	2	0.666666667	7C	16	(2:1)	90	60	30
44.65887725	83.73539484	3.5	1	0.285714286	7C	17	(2:1)	90	60	30
42.07179156	78.88460918	5	3	0.6	7C	18	(2:1)	90	60	30
75.79539668	142.1163688	6	4	0.666666667	7C	19	(2:1)	90	60	30
59.6469445	111.8380209	5	5	1	7C	20	(2:1)	90	60	30
46.55438531	87.28947246	5	3	0.6	7C	21	(2:1)	90	60	30
60.74022976	113.8879308	3.5	3	0.857142857	7C	22	(2:1)	90	60	30
49.43821051	92.69664471	5	2	0.4	7C	23	(2:1)	90	60	30
23.89639255	44.80573604	5	1	0.2	7C	24	(2:1)	90	60	30
23.86685159	44.75034674	3.5	1	0.285714286	7C	25	(2:1)	90	60	30
24.86546463	46.62274618	3.5	1	0.285714286	7C	26	(2:1)	90	60	30
57.71983356	108.2246879	3.5	6	1.714285714	7C	27	(2:1)	90	60	30
14.7961165	27.74271845	3	2	0.666666667	7C	28	(2:1)	90	60	30
68.61222556	128.6479229	12	27	2.25	7C	29	(2:1)	90	60	30
47.88349514	89.7815534	4	2	0.5	7C	30	(2:1)	90	60	30
34.13592233	64.00485437	3	6	2	7C	31	(2:1)	90	60	30
89.14326308	167.1436183	9.5	8	0.842105263	7C	32	(2:1)	90	60	30
51.37864078	96.33495146	4	2	0.5	7C	33	(2:1)	90	60	30
18.52427185	34.73300972	3	1	0.333333333	7C	34	(2:1)	90	60	30
56.72122053	106.3522885	3.5	4	1.142857143	7C	35	(2:1)	90	60	30
62.35339805	116.9126213	5	2	0.4	7C	36	(2:1)	90	60	30
27.68083751	51.90157032	5	8	1.6	7D	1	(2:1)	45	30	15
24.54210287	46.01644288	4	2	0.5	7D	2	(2:1)	45	30	15
19.87209832	37.26018434	4	1	0.25	7D	3	(2:1)	45	30	15
17.64770142	33.08944016	3	3	1	7D	4	(2:1)	45	30	15
14.21893491	26.66050296	4	2	0.5	7D	5	(2:1)	45	30	15
10.55052344	19.78223146	4	0	0	7D	6	(2:1)	45	30	15
20.60209377	38.62892581	5	1	0.2	7D	7	(2:1)	45	30	15
21.83841602	40.94703005	4	0	0	7D	8	(2:1)	45	30	15
23.16568048	43.43565089	4	1	0.25	7D	9	(2:1)	45	30	15
21.59262631	40.48617434	4	1	0.25	7D	10	(2:1)	45	30	15
8.823850704	16.54472007	3	1	0.333333333	7D	11	(2:1)	45	30	15
22.8912153	42.92102868	3	3	1	7D	12	(2:1)	45	30	15
26.99999999	50.62499998	2	1	0.5	7D	13	(2:1)	45	30	15
30.10529368	56.44742566	3.5	1	0.285714286	7D	14	(2:1)	45	30	15
28.00050761	52.50095177	4	0	0	7D	15	(2:1)	45	30	15
34.83045685	65.30710659	3	3	1	7D	16	(2:1)	45	30	15
34.41015229	64.51903554	3	1	0.333333333	7D	17	(2:1)	45	30	15
21.52008456	40.35015855	2	0	0	7D	18	(2:1)	45	30	15
23.39124929	43.85859242	3	3	1	7D	19	(2:1)	45	30	15
37.65962932	70.61180498	5	1	0.2	7D	20	(2:1)	45	30	15
23.80338265	44.63134247	2	1	0.5	7D	21	(2:1)	45	30	15
12.88000251	24.15000471	3	0	0	7D	22	(2:1)	45	30	15
27.66855045	51.87853209	3	2	0.666666667	7D	23	(2:1)	45	30	15
43.27831762	81.14684554	3.5	0	0	7D	24	(2:1)	45	30	15
25.43119266	47.68348625	3	2	0.666666667	7D	25	(2:1)	45	30	15
16.8440367	31.58256881	3	1	0.333333333	7D	26	(2:1)	45	30	15
24.44036698	45.82568808	3	3	1	7D	27	(2:1)	45	30	15
13.04587156	24.46100918	3	0	0	7D	28	(2:1)	45	30	15
31.57431193	59.20183487	3	1	0.333333333	7D	29	(2:1)	45	30	15
12.71559633	23.84174312	3	3	1	7D	30	(2:1)	45	30	15
9.200524245	17.25098296	3.5	0	0	7D	31	(2:1)	45	30	15
13.37614679	25.08027524	3	2	0.666666667	7D	32	(2:1)	45	30	15
5.201834862	9.753440366	2	1	0.5	7D	33	(2:1)	45	30	15
10.0733945	18.88761468	3	1	0.333333333	7D	34	(2:1)	45	30	15
.	.	3	2	0.666666667	7D	35	(2:1)	45	30	15
16.01834862	30.03440367	3	1	0.333333333	7D	36	(2:1)	45	30	15
