# Supplementary material for: Nutrigonometry II: Experimental strategies to maximize nutritional information in multidimensional performance landscapes
Source: Ecol Evol. 2022 Aug 4;12(8):e9174. doi: 10.1002/ece3.9174 (PMC9353123; doi:10.1002/ece3.9174)
Supplement: Supplementary file 1 — Text S1 Figure S1 Figure S2 R Script [file ECE3-12-e9174-s001.zip › ece39174-sup-0003-Supinfo.R]

#### Script for the analysis presented in Nutrigonometry II (J Morimoto) ####
# contact: juliano.morimoto@abdn.ac.uk

## ECOLOGY AND EVOLUTION ###
# Fixing the resampling the GF landscapes.
library(dplyr)
library(tidyr)
library(sp)
library(rgeos)
library(patchwork)
library(fields)
library(stringr)
library(purrr)
library(ggnewscale)

set.seed(1122)
### Creating Grid ####
leedt <- read.csv("/Users/s23jm9/Dropbox/University of Aberdeen/Research-Projects/1.Research Projects/Nutritional Geometry/Plasticity/dataset/Plasticity in GF landscapes/Leet-DataSet_all_traits copy.csv", 
                  header = TRUE, 
                  strip.white = TRUE, 
                  stringsAsFactors = FALSE,
                  na.string = 'NA') %>%
  na.omit()

## Fixing the data ##
leedt$carb_eaten <- as.numeric(leedt$carb_eaten)
leedt$protein_eaten <- as.numeric(leedt$protein_eaten)
leedt$dailyeggs<- as.numeric(leedt$dailyeggs)
leedt$lifespan <- as.numeric(leedt$lifespan)
leedt$lifetimeegg <- as.numeric(leedt$lifetimeegg)

## predicting a grid with 5 resolution (this is equivalent to the "true" (unknown) landscape)
gridtest_lifespan <- predict_grid_GF_lm(leedt, 'P_fixed', 'C_fixed', 'lifespan',
                                        resolution = 4)

gridtest_lifetimeegg <- predict_grid_GF_lm(leedt, 'P_fixed', 'C_fixed', 'lifetimeegg',
                                           resolution = 4)

gridtest_dailyeggs <- predict_grid_GF_lm(leedt, 'P_fixed', 'C_fixed', 'dailyeggs',
                                         resolution = 4)


## Plotting the landscapes ###
pred_landscape_lifespan <- ggplot(data = gridtest_lifespan , 
                                  aes(x= PROT, 
                                      y = CARB, 
                                      z = .pred, 
                                      col = .pred)) + 
  geom_point() + 
  geom_contour(col = "black",
               breaks = seq(from = 0, to = 30, by = 2), 
               size = 0.1) + 
  xlab('Protein') + 
  ylab('Carbohydrate') + 
  theme_linedraw() +
  theme(panel.grid  = element_blank(),
        axis.text = element_text(size = 11),
        axis.title = element_text(size = 12)) + 
  scale_color_gradient2('Predicted\nlifespan',
                        low = "slategray3",
                        high = "pink3",
                        midpoint = 9.5,
                        space = "Lab",
                        na.value = "grey50",
                        guide = "colourbar",
                        aesthetics = "color") + 
  scale_y_continuous(expand = c(0,0)) +
  scale_x_continuous(expand = c(0,0))


pred_landscape_lifetimeegg <- ggplot(data = gridtest_lifetimeegg , 
                                     aes(x= PROT, 
                                         y = CARB, 
                                         z = .pred, 
                                         col = .pred)) + 
  geom_point() + 
  geom_contour(col = "black",
               breaks = seq(from = 0, to = 60, by = 6), 
               size = 0.1) + 
  xlab('Protein') + 
  ylab('Carbohydrate') + 
  theme_linedraw() +
  theme(panel.grid  = element_blank(),
        axis.text = element_text(size = 11),
        axis.title = element_text(size = 12)) + 
  scale_color_gradient2('Predicted\nlifetime\neggs',
                        low = "slategray3",
                        high = "pink3",
                        midpoint = 15,
                        space = "Lab",
                        na.value = "grey50",
                        guide = "colourbar",
                        aesthetics = "color") +
  scale_y_continuous(expand = c(0,0)) +
  scale_x_continuous(expand = c(0,0))


pred_landscape_dailyeggs <- ggplot(data = gridtest_dailyeggs, 
                                   aes(x= PROT, 
                                       y = CARB, 
                                       z = .pred, 
                                       col = .pred)) + 
  geom_point() + 
  geom_contour(col = "black",
               breaks = seq(from = 0, to = 4, by = 0.5), 
               size = 0.1) + 
  xlab('Protein') + 
  ylab('Carbohydrate') + 
  theme_linedraw() +
  theme(panel.grid  = element_blank(),
        axis.text = element_text(size = 11),
        axis.title = element_text(size = 12)) + 
  scale_color_gradient2('Predicted\ndailyeggs',
                        low = "slategray3",
                        high = "pink3",
                        midpoint = 1.5,
                        space = "Lab",
                        na.value = "grey50",
                        guide = "colourbar",
                        aesthetics = "color") +
  scale_y_continuous(expand = c(0,0)) +
  scale_x_continuous(expand = c(0,0))


full_predLandscape_plot <- pred_landscape_lifespan + pred_landscape_lifetimeegg + pred_landscape_dailyeggs
full_predLandscape_plot


##### Lifespan analysis ######
#creating a spatial object for sampling#
# Here, all landscapes are the same, and sampling does NOT depend on the response variable #
# therefore, I will set one arbitrary landscape as spatial for sampling. 
# Same sampled grids can be used with different models to predict the lanscape later.

gridtest_lifespan_sp <- gridtest_lifespan
coordinates(gridtest_lifespan_sp) <- ~ PROT + CARB


#Sampling across the methods#
# hexagonal grid (centers)
grid_hex30 <- select_gridDesign(gridtest_lifespan_sp, 
                                type = 'hexagonal',
                                npoints = 30, 
                                offset = c(0,0),
                                pretty = TRUE)

grid_hex50 <- select_gridDesign(gridtest_lifespan_sp, 
                                type = 'hexagonal',
                                npoints = 50, 
                                offset = c(0,0),
                                pretty = TRUE)

grid_hex250 <- select_gridDesign(gridtest_lifespan_sp, 
                                 type = 'hexagonal',
                                 npoints = 280, 
                                 offset = c(0,0),
                                 pretty = TRUE)


# square grid
grid_sq30 <- select_gridDesign(gridtest_lifespan_sp, 
                               type = 'regular',
                               npoints = 30, 
                               offset = c(0,0),
                               pretty = TRUE)

grid_sq50 <- select_gridDesign(gridtest_lifespan_sp, 
                               type = 'regular',
                               npoints = 50, 
                               offset = c(0,0),
                               pretty = TRUE)

grid_sq250 <- select_gridDesign(gridtest_lifespan_sp, 
                                type = 'regular',
                                npoints = 240, 
                                offset = c(0,0),
                                pretty = TRUE)

# stratified grid
grid_str30 <- select_gridDesign(gridtest_lifespan_sp, 
                                type = 'stratified',
                                npoints = 30, 
                                offset = c(0,0),
                                pretty = TRUE)

grid_str50 <- select_gridDesign(gridtest_lifespan_sp, 
                                type = 'stratified',
                                npoints = 50, 
                                offset = c(0,0),
                                pretty = TRUE)

grid_str250 <- select_gridDesign(gridtest_lifespan_sp, 
                                 type = 'stratified',
                                 npoints = 250, 
                                 offset = c(0,0),
                                 pretty = TRUE)


#random grid
grid_random30 <- select_gridDesign(gridtest_lifespan_sp, 
                                   type = 'random',
                                   npoints = 30, 
                                   offset = c(0,0),
                                   pretty = TRUE)

grid_random50 <- select_gridDesign(gridtest_lifespan_sp, 
                                   type = 'random',
                                   npoints = 50, 
                                   offset = c(0,0),
                                   pretty = TRUE)

grid_random250 <- select_gridDesign(gridtest_lifespan_sp, 
                                    type = 'random',
                                    npoints = 250, 
                                    offset = c(0,0),
                                    pretty = TRUE)

# Rails as in GF
grid_GF30 <- select_gridDesign(leedt, 
                               nrails = 10,
                               nconc = 4,
                               GF = TRUE)


grid_GF50 <- select_gridDesign(leedt,
                               nrails = 13,
                               nconc = 4,
                               GF = TRUE)


grid_GF250 <- select_gridDesign(leedt,
                                nrails = 50,
                                nconc = 5,
                                GF = TRUE)

### Fitting the linear model to assign the value to the response of the sampled grid ###
head(gridtest_lifespan)
# Fitting a model to predict the value of the sampled points, and what they would be in the true landscape
lm_model_pred_lifespan <- lm(.pred ~ poly(PROT, 2) * poly(CARB, 2), data = gridtest_lifespan)
lm_model_pred_lifetimeegg <- lm(.pred ~ poly(PROT, 2) * poly(CARB, 2), data = gridtest_lifetimeegg)
lm_model_pred_dailyeggs <- lm(.pred ~ poly(PROT, 2) * poly(CARB, 2), data = gridtest_dailyeggs)

## Assign the values ###
# grids of 30
grid_hex30  <- data.frame(grid_hex30 ,
                          .pred_lifespan = predict(lm_model_pred_lifespan, grid_hex30),
                          .pred_lifetimegg = predict(lm_model_pred_lifetimeegg, grid_hex30),
                          .pred_dailyeggs = predict(lm_model_pred_dailyeggs, grid_hex30))

grid_sq30  <- data.frame(grid_sq30 ,
                         .pred_lifespan = predict(lm_model_pred_lifespan, grid_sq30),
                         .pred_lifetimegg = predict(lm_model_pred_lifetimeegg, grid_sq30),
                         .pred_dailyeggs = predict(lm_model_pred_dailyeggs, grid_sq30))


grid_str30  <- data.frame(grid_str30 ,
                          .pred_lifespan = predict(lm_model_pred_lifespan, grid_str30),
                          .pred_lifetimegg = predict(lm_model_pred_lifetimeegg, grid_str30),
                          .pred_dailyeggs = predict(lm_model_pred_dailyeggs, grid_str30))

grid_random30  <- data.frame(grid_random30 ,
                             .pred_lifespan = predict(lm_model_pred_lifespan, grid_random30),
                             .pred_lifetimegg = predict(lm_model_pred_lifetimeegg, grid_random30),
                             .pred_dailyeggs = predict(lm_model_pred_dailyeggs, grid_random30))


grid_GF30  <- data.frame(grid_GF30 ,
                         .pred_lifespan = predict(lm_model_pred_lifespan, grid_GF30),
                         .pred_lifetimegg = predict(lm_model_pred_lifetimeegg, grid_GF30),
                         .pred_dailyeggs = predict(lm_model_pred_dailyeggs, grid_GF30))


# grids of 50
grid_hex50  <- data.frame(grid_hex50 ,
                          .pred_lifespan = predict(lm_model_pred_lifespan, grid_hex50),
                          .pred_lifetimegg = predict(lm_model_pred_lifetimeegg, grid_hex50),
                          .pred_dailyeggs = predict(lm_model_pred_dailyeggs, grid_hex50))

grid_sq50  <- data.frame(grid_sq50 ,
                         .pred_lifespan = predict(lm_model_pred_lifespan, grid_sq50),
                         .pred_lifetimegg = predict(lm_model_pred_lifetimeegg, grid_sq50),
                         .pred_dailyeggs = predict(lm_model_pred_dailyeggs, grid_sq50))


grid_str50  <- data.frame(grid_str50 ,
                          .pred_lifespan = predict(lm_model_pred_lifespan, grid_str50),
                          .pred_lifetimegg = predict(lm_model_pred_lifetimeegg, grid_str50),
                          .pred_dailyeggs = predict(lm_model_pred_dailyeggs, grid_str50))

grid_random50  <- data.frame(grid_random50 ,
                             .pred_lifespan = predict(lm_model_pred_lifespan, grid_random50),
                             .pred_lifetimegg = predict(lm_model_pred_lifetimeegg, grid_random50),
                             .pred_dailyeggs = predict(lm_model_pred_dailyeggs, grid_random50))


grid_GF50  <- data.frame(grid_GF50 ,
                         .pred_lifespan = predict(lm_model_pred_lifespan, grid_GF50),
                         .pred_lifetimegg = predict(lm_model_pred_lifetimeegg, grid_GF50),
                         .pred_dailyeggs = predict(lm_model_pred_dailyeggs, grid_GF50))


# grids of 250
grid_hex250  <- data.frame(grid_hex250 ,
                           .pred_lifespan = predict(lm_model_pred_lifespan, grid_hex250),
                           .pred_lifetimegg = predict(lm_model_pred_lifetimeegg, grid_hex250),
                           .pred_dailyeggs = predict(lm_model_pred_dailyeggs, grid_hex250))

grid_sq250  <- data.frame(grid_sq250 ,
                          .pred_lifespan = predict(lm_model_pred_lifespan, grid_sq250),
                          .pred_lifetimegg = predict(lm_model_pred_lifetimeegg, grid_sq250),
                          .pred_dailyeggs = predict(lm_model_pred_dailyeggs, grid_sq250))


grid_str250  <- data.frame(grid_str250 ,
                           .pred_lifespan = predict(lm_model_pred_lifespan, grid_str250),
                           .pred_lifetimegg = predict(lm_model_pred_lifetimeegg, grid_str250),
                           .pred_dailyeggs = predict(lm_model_pred_dailyeggs, grid_str250))

grid_random250  <- data.frame(grid_random250 ,
                              .pred_lifespan = predict(lm_model_pred_lifespan, grid_random250),
                              .pred_lifetimegg = predict(lm_model_pred_lifetimeegg, grid_random250),
                              .pred_dailyeggs = predict(lm_model_pred_dailyeggs, grid_random250))


grid_GF250  <- data.frame(grid_GF250 ,
                          .pred_lifespan = predict(lm_model_pred_lifespan, grid_GF250),
                          .pred_lifetimegg = predict(lm_model_pred_lifetimeegg, grid_GF250),
                          .pred_dailyeggs = predict(lm_model_pred_dailyeggs, grid_GF250))


## ~~ Reconstructing the landscape from the sampled points ~~ ##
## reconstructing hexagonal
reconst_hex30 <- expand.grid(PROT = grid_hex30$PROT,
                             CARB = grid_hex30$CARB)
#lifespan
Tps_lifespan30_hex <- predict(Tps(cbind(grid_hex30$PROT,
                                        grid_hex30$CARB),
                                  grid_hex30$.pred_lifespan, lambda = 0.05),
                              reconst_hex30)

# lifetime eggs
Tps_lifetimegg30_hex <- predict(Tps(cbind(grid_hex30$PROT,
                                          grid_hex30$CARB),
                                    grid_hex30$.pred_lifetimegg, lambda = 0.05),
                                reconst_hex30)

# dailyeggs
Tps_dailyeggs30_hex <- predict(Tps(cbind(grid_hex30$PROT,
                                         grid_hex30$CARB),
                                   grid_hex30$.pred_dailyeggs, lambda = 0.05),
                               reconst_hex30)


reconst_hex30 <- data.frame(reconst_hex30, 
                            Tps_lifespan =  Tps_lifespan30_hex,
                            Tps_lifetimegg = Tps_lifetimegg30_hex,
                            Tps_dailyeggs =Tps_dailyeggs30_hex)


## grid 50
reconst_hex50 <- expand.grid(PROT = grid_hex50$PROT,
                             CARB = grid_hex50$CARB)
#lifespan
Tps_lifespan50_hex <- predict(Tps(cbind(grid_hex50$PROT,
                                        grid_hex50$CARB),
                                  grid_hex50$.pred_lifespan, lambda = 0.05),
                              reconst_hex50)

# lifetime eggs
Tps_lifetimegg50_hex <- predict(Tps(cbind(grid_hex50$PROT,
                                          grid_hex50$CARB),
                                    grid_hex50$.pred_lifetimegg, lambda = 0.05),
                                reconst_hex50)

# dailyeggs
Tps_dailyeggs50_hex <- predict(Tps(cbind(grid_hex50$PROT,
                                         grid_hex50$CARB),
                                   grid_hex50$.pred_dailyeggs, lambda = 0.05),
                               reconst_hex50)


reconst_hex50 <- data.frame(reconst_hex50, 
                            Tps_lifespan =  Tps_lifespan50_hex,
                            Tps_lifetimegg = Tps_lifetimegg50_hex,
                            Tps_dailyeggs =Tps_dailyeggs50_hex)


## grid 250
reconst_hex250 <- expand.grid(PROT = grid_hex250$PROT,
                              CARB = grid_hex250$CARB)
#lifespan
Tps_lifespan250_hex <- predict(Tps(cbind(grid_hex250$PROT,
                                         grid_hex250$CARB),
                                   grid_hex250$.pred_lifespan, lambda = 0.05),
                               reconst_hex250)

# lifetime eggs
Tps_lifetimegg250_hex <- predict(Tps(cbind(grid_hex250$PROT,
                                           grid_hex250$CARB),
                                     grid_hex250$.pred_lifetimegg, lambda = 0.05),
                                 reconst_hex250)

# dailyeggs
Tps_dailyeggs250_hex <- predict(Tps(cbind(grid_hex250$PROT,
                                          grid_hex250$CARB),
                                    grid_hex250$.pred_dailyeggs, lambda = 0.05),
                                reconst_hex250)


reconst_hex250 <- data.frame(reconst_hex250, 
                             Tps_lifespan =  Tps_lifespan250_hex,
                             Tps_lifetimegg = Tps_lifetimegg250_hex,
                             Tps_dailyeggs =Tps_dailyeggs250_hex)


## reconstructing square
reconst_sq30 <- expand.grid(PROT = grid_sq30$PROT,
                            CARB = grid_sq30$CARB)
#lifespan
Tps_lifespan30_sq <- predict(Tps(cbind(grid_sq30$PROT,
                                       grid_sq30$CARB),
                                 grid_sq30$.pred_lifespan, lambda = 0.05),
                             reconst_sq30)

# lifetime eggs
Tps_lifetimegg30_sq <- predict(Tps(cbind(grid_sq30$PROT,
                                         grid_sq30$CARB),
                                   grid_sq30$.pred_lifetimegg, lambda = 0.05),
                               reconst_sq30)

# dailyeggs
Tps_dailyeggs30_sq <- predict(Tps(cbind(grid_sq30$PROT,
                                        grid_sq30$CARB),
                                  grid_sq30$.pred_dailyeggs, lambda = 0.05),
                              reconst_sq30)


reconst_sq30 <- data.frame(reconst_sq30, 
                           Tps_lifespan =  Tps_lifespan30_sq,
                           Tps_lifetimegg = Tps_lifetimegg30_sq,
                           Tps_dailyeggs =Tps_dailyeggs30_sq)


## grid 50
reconst_sq50 <- expand.grid(PROT = grid_sq50$PROT,
                            CARB = grid_sq50$CARB)
#lifespan
Tps_lifespan50_sq <- predict(Tps(cbind(grid_sq50$PROT,
                                       grid_sq50$CARB),
                                 grid_sq50$.pred_lifespan, lambda = 0.05),
                             reconst_sq50)

# lifetime eggs
Tps_lifetimegg50_sq <- predict(Tps(cbind(grid_sq50$PROT,
                                         grid_sq50$CARB),
                                   grid_sq50$.pred_lifetimegg, lambda = 0.05),
                               reconst_sq50)

# dailyeggs
Tps_dailyeggs50_sq <- predict(Tps(cbind(grid_sq50$PROT,
                                        grid_sq50$CARB),
                                  grid_sq50$.pred_dailyeggs, lambda = 0.05),
                              reconst_sq50)


reconst_sq50 <- data.frame(reconst_sq50, 
                           Tps_lifespan =  Tps_lifespan50_sq,
                           Tps_lifetimegg = Tps_lifetimegg50_sq,
                           Tps_dailyeggs =Tps_dailyeggs50_sq)


## grid 250
reconst_sq250 <- expand.grid(PROT = grid_sq250$PROT,
                             CARB = grid_sq250$CARB)
#lifespan
Tps_lifespan250_sq <- predict(Tps(cbind(grid_sq250$PROT,
                                        grid_sq250$CARB),
                                  grid_sq250$.pred_lifespan, lambda = 0.05),
                              reconst_sq250)

# lifetime eggs
Tps_lifetimegg250_sq <- predict(Tps(cbind(grid_sq250$PROT,
                                          grid_sq250$CARB),
                                    grid_sq250$.pred_lifetimegg, lambda = 0.05),
                                reconst_sq250)

# dailyeggs
Tps_dailyeggs250_sq <- predict(Tps(cbind(grid_sq250$PROT,
                                         grid_sq250$CARB),
                                   grid_sq250$.pred_dailyeggs, lambda = 0.05),
                               reconst_sq250)


reconst_sq250 <- data.frame(reconst_sq250, 
                            Tps_lifespan =  Tps_lifespan250_sq,
                            Tps_lifetimegg = Tps_lifetimegg250_sq,
                            Tps_dailyeggs =Tps_dailyeggs250_sq)


## reconstructing stratified
reconst_str30 <- expand.grid(PROT = grid_str30$PROT,
                             CARB = grid_str30$CARB)
#lifespan
Tps_lifespan30_str <- predict(Tps(cbind(grid_str30$PROT,
                                        grid_str30$CARB),
                                  grid_str30$.pred_lifespan, lambda = 0.05),
                              reconst_str30)

# lifetime eggs
Tps_lifetimegg30_str <- predict(Tps(cbind(grid_str30$PROT,
                                          grid_str30$CARB),
                                    grid_str30$.pred_lifetimegg, lambda = 0.05),
                                reconst_str30)

# dailyeggs
Tps_dailyeggs30_str <- predict(Tps(cbind(grid_str30$PROT,
                                         grid_str30$CARB),
                                   grid_str30$.pred_dailyeggs, lambda = 0.05),
                               reconst_str30)


reconst_str30 <- data.frame(reconst_str30, 
                            Tps_lifespan =  Tps_lifespan30_str,
                            Tps_lifetimegg = Tps_lifetimegg30_str,
                            Tps_dailyeggs =Tps_dailyeggs30_str)


# reconstructing irregular grid
reconst_str30_v2 <- data.frame()
for(i in 3:ncol(reconst_str30)){
  reconst_str30_spatial <- reconst_str30[,c(1,2,i)]
  colnames(reconst_str30_spatial) <- c('x', 'y', 'z')
  eSTR30 <- raster::extent(reconst_str30_spatial[,1:2])
  reconst_str30_spatial_raster <- raster::raster(eSTR30, ncol=5, nrow=5)
  reconst_str30_spatial_raster2 <- raster::rasterize(reconst_str30_spatial[, 1:2], 
                                                     reconst_str30_spatial_raster,
                                                     reconst_str30_spatial[,3], fun=mean)
  reconst_str30_df <- data.frame(raster::rasterToPoints(reconst_str30_spatial_raster2))
  if(i == 3){
    reconst_str30_v2 <- rbind(reconst_str30_v2, reconst_str30_df)
    colnames(reconst_str30_v2) <- c("PROT", "CARB", "Tps_lifespan") 
  } else if(i == 4) {
    reconst_str30_v2 <- cbind(reconst_str30_v2, reconst_str30_df[,3])
    colnames(reconst_str30_v2)[i] <- "Tps_lifetimegg"
  } else {
    reconst_str30_v2 <- cbind(reconst_str30_v2, reconst_str30_df[,3])
    colnames(reconst_str30_v2)[i] <- "Tps_dailyeggs"
  }
}


## grid 50
reconst_str50 <- expand.grid(PROT = grid_str50$PROT,
                             CARB = grid_str50$CARB)
#lifespan
Tps_lifespan50_str <- predict(Tps(cbind(grid_str50$PROT,
                                        grid_str50$CARB),
                                  grid_str50$.pred_lifespan, lambda = 0.05),
                              reconst_str50)

# lifetime eggs
Tps_lifetimegg50_str <- predict(Tps(cbind(grid_str50$PROT,
                                          grid_str50$CARB),
                                    grid_str50$.pred_lifetimegg, lambda = 0.05),
                                reconst_str50)

# dailyeggs
Tps_dailyeggs50_str <- predict(Tps(cbind(grid_str50$PROT,
                                         grid_str50$CARB),
                                   grid_str50$.pred_dailyeggs, lambda = 0.05),
                               reconst_str50)


reconst_str50 <- data.frame(reconst_str50, 
                            Tps_lifespan =  Tps_lifespan50_str,
                            Tps_lifetimegg = Tps_lifetimegg50_str,
                            Tps_dailyeggs =Tps_dailyeggs50_str)


# reconstructing irregular grid
reconst_str50_v2 <- data.frame()
for(i in 3:ncol(reconst_str50)){
  reconst_str50_spatial <- reconst_str50[,c(1,2,i)]
  colnames(reconst_str50_spatial) <- c('x', 'y', 'z')
  eSTR50 <- raster::extent(reconst_str50_spatial[,1:2])
  reconst_str50_spatial_raster <- raster::raster(eSTR50, ncol=10, nrow=10)
  reconst_str50_spatial_raster2 <- raster::rasterize(reconst_str50_spatial[, 1:2], 
                                                     reconst_str50_spatial_raster,
                                                     reconst_str50_spatial[,3], fun=mean)
  reconst_str50_df <- data.frame(raster::rasterToPoints(reconst_str50_spatial_raster2))
  if(i == 3){
    reconst_str50_v2 <- rbind(reconst_str50_v2, reconst_str50_df)
    colnames(reconst_str50_v2) <- c("PROT", "CARB", "Tps_lifespan") 
  } else if(i == 4) {
    reconst_str50_v2 <- cbind(reconst_str50_v2, reconst_str50_df[,3])
    colnames(reconst_str50_v2)[i] <- "Tps_lifetimegg"
  } else {
    reconst_str50_v2 <- cbind(reconst_str50_v2, reconst_str50_df[,3])
    colnames(reconst_str50_v2)[i] <- "Tps_dailyeggs"
  }
}


## grid 250
reconst_str250 <- expand.grid(PROT = grid_str250$PROT,
                              CARB = grid_str250$CARB)
#lifespan
Tps_lifespan250_str <- predict(Tps(cbind(grid_str250$PROT,
                                         grid_str250$CARB),
                                   grid_str250$.pred_lifespan, lambda = 0.05),
                               reconst_str250)

# lifetime eggs
Tps_lifetimegg250_str <- predict(Tps(cbind(grid_str250$PROT,
                                           grid_str250$CARB),
                                     grid_str250$.pred_lifetimegg, lambda = 0.05),
                                 reconst_str250)

# dailyeggs
Tps_dailyeggs250_str <- predict(Tps(cbind(grid_str250$PROT,
                                          grid_str250$CARB),
                                    grid_str250$.pred_dailyeggs, lambda = 0.05),
                                reconst_str250)


reconst_str250 <- data.frame(reconst_str250, 
                             Tps_lifespan =  Tps_lifespan250_str,
                             Tps_lifetimegg = Tps_lifetimegg250_str,
                             Tps_dailyeggs =Tps_dailyeggs250_str)


# reconstructing irregular grid
reconst_str250_v2 <- data.frame()
for(i in 3:ncol(reconst_str250)){
  reconst_str250_spatial <- reconst_str250[,c(1,2,i)]
  colnames(reconst_str250_spatial) <- c('x', 'y', 'z')
  eSTR250 <- raster::extent(reconst_str250_spatial[,1:2])
  reconst_str250_spatial_raster <- raster::raster(eSTR250, ncol=30, nrow=30)
  reconst_str250_spatial_raster2 <- raster::rasterize(reconst_str250_spatial[, 1:2], 
                                                      reconst_str250_spatial_raster,
                                                      reconst_str250_spatial[,3], fun=mean)
  reconst_str250_df <- data.frame(raster::rasterToPoints(reconst_str250_spatial_raster2))
  if(i == 3){
    reconst_str250_v2 <- rbind(reconst_str250_v2, reconst_str250_df)
    colnames(reconst_str250_v2) <- c("PROT", "CARB", "Tps_lifespan") 
  } else if(i == 4) {
    reconst_str250_v2 <- cbind(reconst_str250_v2, reconst_str250_df[,3])
    colnames(reconst_str250_v2)[i] <- "Tps_lifetimegg"
  } else {
    reconst_str250_v2 <- cbind(reconst_str250_v2, reconst_str250_df[,3])
    colnames(reconst_str250_v2)[i] <- "Tps_dailyeggs"
  }
} ## Need to do this for non-equally spaced points in the nutrient space


## Reconstructing random
reconst_random30 <- expand.grid(PROT = grid_random30$PROT,
                                CARB = grid_random30$CARB)
#lifespan
Tps_lifespan30_random <- predict(Tps(cbind(grid_random30$PROT,
                                           grid_random30$CARB),
                                     grid_random30$.pred_lifespan, lambda = 0.05),
                                 reconst_random30)

# lifetime eggs
Tps_lifetimegg30_random <- predict(Tps(cbind(grid_random30$PROT,
                                             grid_random30$CARB),
                                       grid_random30$.pred_lifetimegg, lambda = 0.05),
                                   reconst_random30)

# dailyeggs
Tps_dailyeggs30_random <- predict(Tps(cbind(grid_random30$PROT,
                                            grid_random30$CARB),
                                      grid_random30$.pred_dailyeggs, lambda = 0.05),
                                  reconst_random30)


reconst_random30 <- data.frame(reconst_random30, 
                               Tps_lifespan =  Tps_lifespan30_random,
                               Tps_lifetimegg = Tps_lifetimegg30_random,
                               Tps_dailyeggs =Tps_dailyeggs30_random)


reconst_random30_v2 <- data.frame()
for(i in 3:ncol(reconst_random30)){
  reconst_random30_spatial <- reconst_random30[,c(1,2,i)]
  colnames(reconst_random30_spatial) <- c('x', 'y', 'z')
  erandom30 <- raster::extent(reconst_random30_spatial[,1:2])
  reconst_random30_spatial_raster <- raster::raster(erandom30, ncol=5, nrow=5)
  reconst_random30_spatial_raster2 <- raster::rasterize(reconst_random30_spatial[, 1:2], 
                                                        reconst_random30_spatial_raster,
                                                        reconst_random30_spatial[,3], fun=mean)
  reconst_random30_df <- data.frame(raster::rasterToPoints(reconst_random30_spatial_raster2))
  if(i == 3){
    reconst_random30_v2 <- rbind(reconst_random30_v2, reconst_random30_df)
    colnames(reconst_random30_v2) <- c("PROT", "CARB", "Tps_lifespan") 
  } else if(i == 4) {
    reconst_random30_v2 <- cbind(reconst_random30_v2, reconst_random30_df[,3])
    colnames(reconst_random30_v2)[i] <- "Tps_lifetimegg"
  } else {
    reconst_random30_v2 <- cbind(reconst_random30_v2, reconst_random30_df[,3])
    colnames(reconst_random30_v2)[i] <- "Tps_dailyeggs"
  }
}


## grid 50
reconst_random50 <- expand.grid(PROT = grid_random50$PROT,
                                CARB = grid_random50$CARB)
#lifespan
Tps_lifespan50_random <- predict(Tps(cbind(grid_random50$PROT,
                                           grid_random50$CARB),
                                     grid_random50$.pred_lifespan, lambda = 0.05),
                                 reconst_random50)

# lifetime eggs
Tps_lifetimegg50_random <- predict(Tps(cbind(grid_random50$PROT,
                                             grid_random50$CARB),
                                       grid_random50$.pred_lifetimegg, lambda = 0.05),
                                   reconst_random50)

# dailyeggs
Tps_dailyeggs50_random <- predict(Tps(cbind(grid_random50$PROT,
                                            grid_random50$CARB),
                                      grid_random50$.pred_dailyeggs, lambda = 0.05),
                                  reconst_random50)


reconst_random50 <- data.frame(reconst_random50, 
                               Tps_lifespan =  Tps_lifespan50_random,
                               Tps_lifetimegg = Tps_lifetimegg50_random,
                               Tps_dailyeggs =Tps_dailyeggs50_random)


reconst_random50_v2 <- data.frame()
for(i in 3:ncol(reconst_random50)){
  reconst_random50_spatial <- reconst_random50[,c(1,2,i)]
  colnames(reconst_random50_spatial) <- c('x', 'y', 'z')
  erandom50 <- raster::extent(reconst_random50_spatial[,1:2])
  reconst_random50_spatial_raster <- raster::raster(erandom50, ncol=10, nrow=10)
  reconst_random50_spatial_raster2 <- raster::rasterize(reconst_random50_spatial[, 1:2], 
                                                        reconst_random50_spatial_raster,
                                                        reconst_random50_spatial[,3], fun=mean)
  reconst_random50_df <- data.frame(raster::rasterToPoints(reconst_random50_spatial_raster2))
  if(i == 3){
    reconst_random50_v2 <- rbind(reconst_random50_v2, reconst_random50_df)
    colnames(reconst_random50_v2) <- c("PROT", "CARB", "Tps_lifespan") 
  } else if(i == 4) {
    reconst_random50_v2 <- cbind(reconst_random50_v2, reconst_random50_df[,3])
    colnames(reconst_random50_v2)[i] <- "Tps_lifetimegg"
  } else {
    reconst_random50_v2 <- cbind(reconst_random50_v2, reconst_random50_df[,3])
    colnames(reconst_random50_v2)[i] <- "Tps_dailyeggs"
  }
}


## grid 250
reconst_random250 <- expand.grid(PROT = grid_random250$PROT,
                                 CARB = grid_random250$CARB)
#lifespan
Tps_lifespan250_random <- predict(Tps(cbind(grid_random250$PROT,
                                            grid_random250$CARB),
                                      grid_random250$.pred_lifespan, lambda = 0.05),
                                  reconst_random250)

# lifetime eggs
Tps_lifetimegg250_random <- predict(Tps(cbind(grid_random250$PROT,
                                              grid_random250$CARB),
                                        grid_random250$.pred_lifetimegg, lambda = 0.05),
                                    reconst_random250)

# dailyeggs
Tps_dailyeggs250_random <- predict(Tps(cbind(grid_random250$PROT,
                                             grid_random250$CARB),
                                       grid_random250$.pred_dailyeggs, lambda = 0.05),
                                   reconst_random250)


reconst_random250 <- data.frame(reconst_random250, 
                                Tps_lifespan =  Tps_lifespan250_random,
                                Tps_lifetimegg = Tps_lifetimegg250_random,
                                Tps_dailyeggs =Tps_dailyeggs250_random)


reconst_random250_v2 <- data.frame()
for(i in 3:ncol(reconst_random250)){
  reconst_random250_spatial <- reconst_random250[,c(1,2,i)]
  colnames(reconst_random250_spatial) <- c('x', 'y', 'z')
  erandom250 <- raster::extent(reconst_random250_spatial[,1:2])
  reconst_random250_spatial_raster <- raster::raster(erandom250, ncol=30, nrow=30)
  reconst_random250_spatial_raster2 <- raster::rasterize(reconst_random250_spatial[, 1:2], 
                                                         reconst_random250_spatial_raster,
                                                         reconst_random250_spatial[,3], fun=mean)
  reconst_random250_df <- data.frame(raster::rasterToPoints(reconst_random250_spatial_raster2))
  if(i == 3){
    reconst_random250_v2 <- rbind(reconst_random250_v2, reconst_random250_df)
    colnames(reconst_random250_v2) <- c("PROT", "CARB", "Tps_lifespan") 
  } else if(i == 4) {
    reconst_random250_v2 <- cbind(reconst_random250_v2, reconst_random250_df[,3])
    colnames(reconst_random250_v2)[i] <- "Tps_lifetimegg"
  } else {
    reconst_random250_v2 <- cbind(reconst_random250_v2, reconst_random250_df[,3])
    colnames(reconst_random250_v2)[i] <- "Tps_dailyeggs"
  }
}


## reconstructing GF
reconst_GF30 <- expand.grid(PROT = grid_GF30$PROT,
                            CARB = grid_GF30$CARB)
#lifespan
Tps_lifespan30_GF <- predict(Tps(cbind(grid_GF30$PROT,
                                       grid_GF30$CARB),
                                 grid_GF30$.pred_lifespan, lambda = 0.05),
                             reconst_GF30)

# lifetime eggs
Tps_lifetimegg30_GF <- predict(Tps(cbind(grid_GF30$PROT,
                                         grid_GF30$CARB),
                                   grid_GF30$.pred_lifetimegg, lambda = 0.05),
                               reconst_GF30)

# dailyeggs
Tps_dailyeggs30_GF <- predict(Tps(cbind(grid_GF30$PROT,
                                        grid_GF30$CARB),
                                  grid_GF30$.pred_dailyeggs, lambda = 0.05),
                              reconst_GF30)


reconst_GF30 <- data.frame(reconst_GF30, 
                           Tps_lifespan =  Tps_lifespan30_GF,
                           Tps_lifetimegg = Tps_lifetimegg30_GF,
                           Tps_dailyeggs =Tps_dailyeggs30_GF)


reconst_GF30_v2 <- data.frame()
for(i in 3:ncol(reconst_GF30)){
  reconst_GF30_spatial <- reconst_GF30[,c(1,2,i)]
  colnames(reconst_GF30_spatial) <- c('x', 'y', 'z')
  eGF30 <- raster::extent(reconst_GF30_spatial[,1:2])
  reconst_GF30_spatial_raster <- raster::raster(eGF30, ncol=5, nrow=5)
  reconst_GF30_spatial_raster2 <- raster::rasterize(reconst_GF30_spatial[, 1:2], 
                                                    reconst_GF30_spatial_raster,
                                                    reconst_GF30_spatial[,3], fun=mean)
  reconst_GF30_df <- data.frame(raster::rasterToPoints(reconst_GF30_spatial_raster2))
  if(i == 3){
    reconst_GF30_v2 <- rbind(reconst_GF30_v2, reconst_GF30_df)
    colnames(reconst_GF30_v2) <- c("PROT", "CARB", "Tps_lifespan") 
  } else if(i == 4) {
    reconst_GF30_v2 <- cbind(reconst_GF30_v2, reconst_GF30_df[,3])
    colnames(reconst_GF30_v2)[i] <- "Tps_lifetimegg"
  } else {
    reconst_GF30_v2 <- cbind(reconst_GF30_v2, reconst_GF30_df[,3])
    colnames(reconst_GF30_v2)[i] <- "Tps_dailyeggs"
  }
}


## grid 50
reconst_GF50 <- expand.grid(PROT = grid_GF50$PROT,
                            CARB = grid_GF50$CARB)
#lifespan
Tps_lifespan50_GF <- predict(Tps(cbind(grid_GF50$PROT,
                                       grid_GF50$CARB),
                                 grid_GF50$.pred_lifespan, lambda = 0.05),
                             reconst_GF50)

# lifetime eggs
Tps_lifetimegg50_GF <- predict(Tps(cbind(grid_GF50$PROT,
                                         grid_GF50$CARB),
                                   grid_GF50$.pred_lifetimegg, lambda = 0.05),
                               reconst_GF50)

# dailyeggs
Tps_dailyeggs50_GF <- predict(Tps(cbind(grid_GF50$PROT,
                                        grid_GF50$CARB),
                                  grid_GF50$.pred_dailyeggs, lambda = 0.05),
                              reconst_GF50)


reconst_GF50 <- data.frame(reconst_GF50, 
                           Tps_lifespan =  Tps_lifespan50_GF,
                           Tps_lifetimegg = Tps_lifetimegg50_GF,
                           Tps_dailyeggs =Tps_dailyeggs50_GF)


reconst_GF50_v2 <- data.frame()
for(i in 3:ncol(reconst_GF50)){
  reconst_GF50_spatial <- reconst_GF50[,c(1,2,i)]
  colnames(reconst_GF50_spatial) <- c('x', 'y', 'z')
  eGF50 <- raster::extent(reconst_GF50_spatial[,1:2])
  reconst_GF50_spatial_raster <- raster::raster(eGF50, ncol=10, nrow=10)
  reconst_GF50_spatial_raster2 <- raster::rasterize(reconst_GF50_spatial[, 1:2], 
                                                    reconst_GF50_spatial_raster,
                                                    reconst_GF50_spatial[,3], fun=mean)
  reconst_GF50_df <- data.frame(raster::rasterToPoints(reconst_GF50_spatial_raster2))
  if(i == 3){
    reconst_GF50_v2 <- rbind(reconst_GF50_v2, reconst_GF50_df)
    colnames(reconst_GF50_v2) <- c("PROT", "CARB", "Tps_lifespan") 
  } else if(i == 4) {
    reconst_GF50_v2 <- cbind(reconst_GF50_v2, reconst_GF50_df[,3])
    colnames(reconst_GF50_v2)[i] <- "Tps_lifetimegg"
  } else {
    reconst_GF50_v2 <- cbind(reconst_GF50_v2, reconst_GF50_df[,3])
    colnames(reconst_GF50_v2)[i] <- "Tps_dailyeggs"
  }
}


## grid 250
reconst_GF250 <- expand.grid(PROT = grid_GF250$PROT,
                             CARB = grid_GF250$CARB)
#lifespan
Tps_lifespan250_GF <- predict(Tps(cbind(grid_GF250$PROT,
                                        grid_GF250$CARB),
                                  grid_GF250$.pred_lifespan, lambda = 0.05),
                              reconst_GF250)

# lifetime eggs
Tps_lifetimegg250_GF <- predict(Tps(cbind(grid_GF250$PROT,
                                          grid_GF250$CARB),
                                    grid_GF250$.pred_lifetimegg, lambda = 0.05),
                                reconst_GF250)

# dailyeggs
Tps_dailyeggs250_GF <- predict(Tps(cbind(grid_GF250$PROT,
                                         grid_GF250$CARB),
                                   grid_GF250$.pred_dailyeggs, lambda = 0.05),
                               reconst_GF250)


reconst_GF250 <- data.frame(reconst_GF250, 
                            Tps_lifespan =  Tps_lifespan250_GF,
                            Tps_lifetimegg = Tps_lifetimegg250_GF,
                            Tps_dailyeggs =Tps_dailyeggs250_GF)

reconst_GF250_v2 <- data.frame()
for(i in 3:ncol(reconst_GF250)){
  reconst_GF250_spatial <- reconst_GF250[,c(1,2,i)]
  colnames(reconst_GF250_spatial) <- c('x', 'y', 'z')
  eGF250 <- raster::extent(reconst_GF250_spatial[,1:2])
  reconst_GF250_spatial_raster <- raster::raster(eGF250, ncol=25, nrow=25)
  reconst_GF250_spatial_raster2 <- raster::rasterize(reconst_GF250_spatial[, 1:2], 
                                                     reconst_GF250_spatial_raster,
                                                     reconst_GF250_spatial[,3], fun=mean)
  reconst_GF250_df <- data.frame(raster::rasterToPoints(reconst_GF250_spatial_raster2))
  if(i == 3){
    reconst_GF250_v2 <- rbind(reconst_GF250_v2, reconst_GF250_df)
    colnames(reconst_GF250_v2) <- c("PROT", "CARB", "Tps_lifespan") 
  } else if(i == 4) {
    reconst_GF250_v2 <- cbind(reconst_GF250_v2, reconst_GF250_df[,3])
    colnames(reconst_GF250_v2)[i] <- "Tps_lifetimegg"
  } else {
    reconst_GF250_v2 <- cbind(reconst_GF250_v2, reconst_GF250_df[,3])
    colnames(reconst_GF250_v2)[i] <- "Tps_dailyeggs"
  }
}

rm(list=ls(pattern="Tps_"))
rm(list=ls(pattern="raster"))
rm(list=ls(pattern="spatial"))


ggplot(reconst_GF50_v2, aes( x = PROT, y = CARB, fill = Tps_lifespan, z = Tps_lifespan)) +
  geom_tile() + 
  geom_contour(col = 'black') + 
  scale_fill_viridis_c()


#### Applying Nutrigonometry I to find the peak regions ####
source('/Users/s23jm9/Dropbox/University of Aberdeen/Research-Projects/1.Research Projects/Nutritional Geometry/Nutrigonometry/1-Right-angle-triangle/General_Functions_21-10-2021.R')
source('/Users/s23jm9/Dropbox/University of Aberdeen/Research-Projects/1.Research Projects/Nutritional Geometry/Nutrigonometry/1-Right-angle-triangle/Combined_predict_region_functions_21-10-2021.R')


### Peak of the underlying landscape ###
#  * Lifespan * #
underlying_peak_lifespan <- predict_region_GF_lm(data = gridtest_lifespan, 
                                                 Pcol = 'PROT', 
                                                 Ccol = 'CARB',
                                                 Zcol = '.pred')


underlying_peak_lifespan_hull <- design_hull(underlying_peak_lifespan)

#  * Lifetime eggs * #
underlying_peak_lifetimegg <- predict_region_GF_lm(data = gridtest_lifetimeegg, 
                                                   Pcol = 'PROT', 
                                                   Ccol = 'CARB',
                                                   Zcol = '.pred')


underlying_peak_lifetimegg_hull <- design_hull(underlying_peak_lifetimegg)


#  * Dailyeggs * #
underlying_peak_dailyeggs <- predict_region_GF_lm(data = gridtest_dailyeggs, 
                                                  Pcol = 'PROT', 
                                                  Ccol = 'CARB',
                                                  Zcol = '.pred')


underlying_peak_dailyeggs_hull <- design_hull(underlying_peak_dailyeggs)


### Predicting from different grids

### Merging all data frames and adding grid type and resolution for nesting later
combined_df <- data.frame()
# loop
for(j in 1:length(ls(pattern="^grid_"))){
  require(stringr)
  #assignign df
  df <- data.frame(get(ls(pattern="^grid_")[j]))
  #extracting the type of grid generated and adding as column
  df$grid <- str_replace(str_extract(ls(pattern="^grid_")[j], pattern = '_[:alpha:]{2,4}'), 
                         pattern = "_",
                         replacement = '')
  #extracting the type of resolution and adding as column
  df$resolution <- str_extract(ls(pattern="^grid_")[j], pattern = '[:digit:]{2,3}')
  #binding into a single df
  combined_df <- bind_rows(combined_df, df)
}


## nesting to automate the prediction of peak and design of hull using Nutrigonometry I
predicted_peak_df <- combined_df %>% 
  nest(-grid, -resolution) %>%
  mutate(peak_points = map(data, function(.x){
    #lifespan
    data_lifespan <- predict_region_GF_lm(.x,
                                          Pcol = 'PROT', 
                                          Ccol = 'CARB',
                                          Zcol = '.pred_lifespan')
    data_lifespan$predicted_df$trait <- as.factor('lifespan')
    
    #lifetime egg
    data_lifetimegg <- predict_region_GF_lm(.x,
                                            Pcol = 'PROT', 
                                            Ccol = 'CARB',
                                            Zcol = '.pred_lifetimegg')
    data_lifetimegg$predicted_df$trait <- as.factor('lifetimegg')
    
    # dailyeggs
    data_dailyeggs <- predict_region_GF_lm(.x,
                                           Pcol = 'PROT', 
                                           Ccol = 'CARB',
                                           Zcol = '.pred_dailyeggs')
    data_dailyeggs$predicted_df$trait <- as.factor('dailyeggs')
    
    #output
    output_df <- bind_rows(data_lifespan$predicted_df,
                           data_lifetimegg$predicted_df, 
                           data_dailyeggs$predicted_df)
    output_df
  }))


# predicting the hull in the landscape
predicted_hull <- predicted_peak_df  %>%
  unnest(cols = c(peak_points)) %>% 
  dplyr::select(-data) %>%
  ungroup() %>%
  mutate(trait = as.factor(trait),
         grid = as.factor(grid),
         resolution = as.factor(resolution)) %>%
  nest(-grid, -trait, -resolution) %>%
  mutate(hull_peak = map(data, ~hull_from_df(.x)),
         hull_area = map(data, ~calculate_hull_area(.x)))

## obtaining the hull shapes 
predicted_hull_shape <- predicted_hull  %>% 
  dplyr::select(-data, -hull_area) %>%
  unnest(col = c(hull_peak)) %>%
  ungroup() %>%
  mutate(PRatio = PROT/PROT,
         CRatio = CARB/PROT)

predicted_hull_shape$CRatio <- ifelse(predicted_hull_shape$trait != 'lifespan',
                                      predicted_hull_shape$CRatio,
                                      log(predicted_hull_shape$CRatio))
## Ratios #
prediction_Ratios <- predicted_hull_shape %>% group_by(grid, resolution, trait) %>%
  summarise(CRatio_mean = mean(CRatio),
            CRatio_sd = sd(CRatio)) 

## Plotting ratios ##
# releveling for plotting #
predicted_hull_shape$trait <- relevel(predicted_hull_shape$trait, ref = 'dailyeggs')
predicted_hull_shape$trait <- relevel(predicted_hull_shape$trait, ref = 'lifetimegg')
predicted_hull_shape$trait <- relevel(predicted_hull_shape$trait, ref = 'lifespan')

Ratio_plot <- ggplot(predicted_hull_shape[predicted_hull_shape$grid != 'str',],
                     aes(x = grid, y = CRatio, fill = grid, col = grid)) +
  stat_summary(fun = mean, 
               geom = "point") + 
  stat_summary(fun.data = mean_se,  
               geom = "errorbar", width = 0.2) +  
  facet_grid(trait ~ as.numeric(as.character(resolution)), scales = 'free') +
  xlab('Grid sampling') + 
  ylab('Peak area') + 
  theme_linedraw() +
  theme(panel.grid  = element_blank(),
        axis.text.x = element_text(size = 11, angle = 45, hjust = 1),
        axis.text.y = element_text(size = 11),
        axis.title = element_text(size = 12),
        legend.position = 'none') +
  scale_fill_manual('Grid\nsampling', 
                    values = c("orange3", "orchid3", "chartreuse3", 'purple3')) +
  scale_color_manual('Grid\nsampling', 
                     values = c("orange3", "orchid3", "chartreuse3", 'purple3'))


Ratio_plot


## Obtaining the hull areas
predicted_hull_area <- predicted_hull  %>% 
  dplyr::select(-data, -hull_peak) %>%
  unnest(col = c(hull_area)) %>%
  ungroup()
## 

## Plotting area estimates ###
# releveling for plotting #
predicted_hull_area$trait <- relevel(predicted_hull_area$trait, ref = 'dailyeggs')
predicted_hull_area$trait <- relevel(predicted_hull_area$trait, ref = 'lifetimegg')
predicted_hull_area$trait <- relevel(predicted_hull_area$trait, ref = 'lifespan')

hullarea_plot_lifespan <- ggplot(predicted_hull_area[predicted_hull_area$grid != 'str',],
                                 aes(x = grid, y = hull_area/1000, fill = grid)) +
  geom_col() + 
  facet_grid(trait ~ as.numeric(as.character(resolution)), scales = 'free') +
  xlab('Grid sampling') + 
  ylab('Peak area') + 
  theme_linedraw() +
  theme(panel.grid  = element_blank(),
        axis.text.x = element_text(size = 11, angle = 45, hjust = 1),
        axis.text.y = element_text(size = 11),
        axis.title = element_text(size = 12),
        legend.position = 'none') +
  scale_fill_manual('Grid\nsampling', 
                    values = c("orange3", "orchid3", "chartreuse3", 'purple3')) +
  scale_color_manual('Grid\nsampling', 
                     values = c("orange3", "orchid3", "chartreuse3", 'purple3'))


hullarea_plot_lifespan


### To do ###
# 1) Plot all reconstructed landscapes by grid sampling and resolution #
# 

example30_gridHex <- pred_landscape_dailyeggs +
  geom_point(data = grid_hex30, 
             mapping = aes(x = PROT, y = CARB),
             col = "black",
             size = 0.5,
             inherit.aes = FALSE)

example30_gridSq <- pred_landscape_dailyeggs +
  geom_point(data = grid_sq30, 
             mapping = aes(x = PROT, y = CARB),
             col = "black",
             size = 0.5,
             inherit.aes = FALSE)

example30_gridStr <- pred_landscape_dailyeggs +
  geom_point(data = grid_str30, 
             mapping = aes(x = PROT, y = CARB),
             col = "black",
             size = 0.5,
             inherit.aes = FALSE)

example30_gridRandom <- pred_landscape_dailyeggs +
  geom_point(data = grid_random30, 
             mapping = aes(x = PROT, y = CARB),
             col = "black",
             size = 0.5,
             inherit.aes = FALSE)

example30_gridGF <- pred_landscape_dailyeggs +
  geom_point(data = grid_GF30, 
             mapping = aes(x = PROT, y = CARB),
             col = "black",
             size = 0.5,
             inherit.aes = FALSE)

example_30grid_all <- wrap_plots(example30_gridGF, 
                                 example30_gridHex,
                                 example30_gridSq, 
                                 example30_gridRandom,
                                 ncol = 2)
example_30grid_all #Plot1_Grids_Resolution30


#Plot2_Grids_Resolution50
example50_gridHex <- pred_landscape_lifetimeegg +
  geom_point(data = grid_hex50, 
             mapping = aes(x = PROT, y = CARB),
             col = "black",
             size = 0.5,
             inherit.aes = FALSE)

example50_gridSq <- pred_landscape_lifetimeegg +
  geom_point(data = grid_sq50, 
             mapping = aes(x = PROT, y = CARB),
             col = "black",
             size = 0.5,
             inherit.aes = FALSE)

example50_gridStr <- pred_landscape_lifetimeegg +
  geom_point(data = grid_str50, 
             mapping = aes(x = PROT, y = CARB),
             col = "black",
             size = 0.5,
             inherit.aes = FALSE)

example50_gridRandom <- pred_landscape_lifetimeegg +
  geom_point(data = grid_random50, 
             mapping = aes(x = PROT, y = CARB),
             col = "black",
             size = 0.5,
             inherit.aes = FALSE)

example50_gridGF <- pred_landscape_lifetimeegg +
  geom_point(data = grid_GF50, 
             mapping = aes(x = PROT, y = CARB),
             col = "black",
             size = 0.5,
             inherit.aes = FALSE)

example_50grid_all <- wrap_plots(example50_gridGF, 
                                 example50_gridHex,
                                 example50_gridSq, 
                                 example50_gridRandom,
                                 ncol = 2)
example_50grid_all ##Plot1_Grids_Resolution30


##Plot3_Grids_Resolution250
example250_gridHex <- pred_landscape_lifetimeegg +
  geom_point(data = grid_hex250, 
             mapping = aes(x = PROT, y = CARB),
             col = "black",
             size = 0.5,
             inherit.aes = FALSE)

example250_gridSq <- pred_landscape_lifetimeegg +
  geom_point(data = grid_sq250, 
             mapping = aes(x = PROT, y = CARB),
             col = "black",
             size = 0.5,
             inherit.aes = FALSE)

example250_gridStr <- pred_landscape_lifetimeegg +
  geom_point(data = grid_str250, 
             mapping = aes(x = PROT, y = CARB),
             col = "black",
             size = 0.5,
             inherit.aes = FALSE)

example250_gridRandom <- pred_landscape_lifetimeegg +
  geom_point(data = grid_random250, 
             mapping = aes(x = PROT, y = CARB),
             col = "black",
             size = 0.5,
             inherit.aes = FALSE)

example250_gridGF <- pred_landscape_lifetimeegg +
  geom_point(data = grid_GF250, 
             mapping = aes(x = PROT, y = CARB),
             col = "black",
             size = 0.5,
             inherit.aes = FALSE)

example_250grid_all <- wrap_plots(example250_gridGF, 
                                  example250_gridHex,
                                  example250_gridSq, 
                                  example250_gridRandom,
                                  ncol = 2)
example_250grid_all #Plot3_Grids_Resolution250

rm(list=ls(pattern="example_"))


hull_30 <- predicted_hull_shape %>% 
  filter(resolution == "30") %>%
  as.data.frame()

hull_50 <- predicted_hull_shape %>% 
  filter(resolution == "50")%>%
  as.data.frame()

hull_250 <- predicted_hull_shape %>% 
  filter(resolution == "250") %>%
  as.data.frame()

# 2) Plot the optimal region with reconstructed plots (could overlay with those plots in (1) )
reconst_plotHex50_lifetimegg <- ggplot(reconst_hex50, 
                                       aes(x = PROT, y = CARB, 
                                           fill = Tps_lifetimegg, 
                                           z = Tps_lifetimegg)) +
  geom_tile() + 
  geom_contour(col = "black",
               breaks = seq(from = 0, to = 60, by = 6), 
               size = 0.1) +
  geom_polygon(hull_50[hull_50$grid == 'hex' & hull_50$trait == "lifetimegg",],
               mapping = aes(x = PROT, 
                             y = CARB),
               fill = 'firebrick3',
               col = 'firebrick3', 
               inherit.aes = FALSE, 
               alpha = 0.2,
               size = 0.6) + 
  xlab('Protein') + 
  ylab('Carbohydrate') + 
  theme_linedraw() +
  theme(panel.grid  = element_blank(),
        axis.text = element_text(size = 11),
        axis.title = element_text(size = 12)) + 
  scale_fill_gradient2('Predicted\nlifetime\neggs',
                       low = "slategray3",
                       high = "pink3",
                       midpoint = 15,
                       space = "Lab",
                       na.value = "grey50",
                       guide = "colourbar",
                       aesthetics = "fill") +
  scale_y_continuous(expand = c(0,0)) +
  scale_x_continuous(expand = c(0,0))


reconst_plotSq50_lifetimegg <- ggplot(reconst_sq50, 
                                      aes(x = PROT, y = CARB, 
                                          fill = Tps_lifetimegg, 
                                          z = Tps_lifetimegg)) +
  geom_tile() + 
  geom_contour(col = "black",
               breaks = seq(from = 0, to = 60, by = 6), 
               size = 0.1) +
  geom_polygon(hull_50[hull_50$grid == 'sq' & hull_50$trait == "lifetimegg",],
               mapping = aes(x = PROT, 
                             y = CARB),
               fill = 'firebrick3',
               col = 'firebrick3', 
               inherit.aes = FALSE, 
               alpha = 0.2,
               size = 0.6) + 
  xlab('Protein') + 
  ylab('Carbohydrate') + 
  theme_linedraw() +
  theme(panel.grid  = element_blank(),
        axis.text = element_text(size = 11),
        axis.title = element_text(size = 12)) + 
  scale_fill_gradient2('Predicted\nlifetime\neggs',
                       low = "slategray3",
                       high = "pink3",
                       midpoint = 15,
                       space = "Lab",
                       na.value = "grey50",
                       guide = "colourbar",
                       aesthetics = "fill") +
  scale_y_continuous(expand = c(0,0)) +
  scale_x_continuous(expand = c(0,0))


reconst_plotGF50_lifetimegg <- ggplot(reconst_GF50_v2, 
                                      aes(x = PROT, y = CARB, 
                                          fill = Tps_lifetimegg, 
                                          z = Tps_lifetimegg)) +
  geom_tile() + 
  geom_contour(col = "black",
               breaks = seq(from = 0, to = 60, by = 6), 
               size = 0.1) +
  geom_polygon(hull_50[hull_50$grid == 'GF' & hull_50$trait == "lifetimegg",],
               mapping = aes(x = PROT, 
                             y = CARB),
               fill = 'firebrick3',
               col = 'firebrick3', 
               inherit.aes = FALSE, 
               alpha = 0.2,
               size = 0.6) + 
  xlab('Protein') + 
  ylab('Carbohydrate') + 
  theme_linedraw() +
  theme(panel.grid  = element_blank(),
        axis.text = element_text(size = 11),
        axis.title = element_text(size = 12)) + 
  scale_fill_gradient2('Predicted\nlifetime\neggs',
                       low = "slategray3",
                       high = "pink3",
                       midpoint = 15,
                       space = "Lab",
                       na.value = "grey50",
                       guide = "colourbar",
                       aesthetics = "fill") +
  scale_y_continuous(expand = c(0,0)) +
  scale_x_continuous(expand = c(0,0))


reconst_plotRandom50_lifetimegg <- ggplot(reconst_random50_v2, 
                                          aes(x = PROT, y = CARB, 
                                              fill = Tps_lifetimegg, 
                                              z = Tps_lifetimegg)) +
  geom_tile() + 
  geom_contour(col = "black",
               breaks = seq(from = 0, to = 60, by = 6), 
               size = 0.1) +
  geom_polygon(hull_50[hull_50$grid == 'ran' & hull_50$trait == "lifetimegg",],
               mapping = aes(x = PROT, 
                             y = CARB),
               fill = 'firebrick3',
               col = 'firebrick3', 
               inherit.aes = FALSE, 
               alpha = 0.2,
               size = 0.6) + 
  xlab('Protein') + 
  ylab('Carbohydrate') + 
  theme_linedraw() +
  theme(panel.grid  = element_blank(),
        axis.text = element_text(size = 11),
        axis.title = element_text(size = 12)) + 
  scale_fill_gradient2('Predicted\nlifetime\neggs',
                       low = "slategray3",
                       high = "pink3",
                       midpoint = 15,
                       space = "Lab",
                       na.value = "grey50",
                       guide = "colourbar",
                       aesthetics = "fill") +
  scale_y_continuous(expand = c(0,0)) +
  scale_x_continuous(expand = c(0,0))


peak_landscape_plot <- wrap_plots(reconst_plotGF50_lifetimegg,
                                  reconst_plotHex50_lifetimegg,
                                  reconst_plotSq50_lifetimegg,
                                  reconst_plotHex50_lifetimegg,
                                  ncol = 2)
peak_landscape_plot

rm(list=ls(pattern="reconst_plot"))
rm(peak_landscape_plot)

#


# 3) Plot the original landscape with the overalaid polygons for all of the estimates, per resolution.
# ## plotting hulls
hull_lifespan <- predicted_hull_shape %>% 
  filter(trait == "lifespan") %>%
  filter(grid != 'str') %>%
  as.data.frame()

hull_lifetimegg <- predicted_hull_shape %>% 
  filter(trait == "lifetimegg")%>%
  filter(grid != 'str') %>%
  as.data.frame()

hull_dailyeggs <- predicted_hull_shape %>% 
  filter(trait == "dailyeggs") %>%
  filter(grid != 'str') %>%
  as.data.frame()


dailyeggs_duplicated_df <- do.call("rbind", 
                                   replicate(3, gridtest_dailyeggs, simplify = FALSE)) %>%
  dplyr::select(-resolution) %>%
  mutate(resolution = rep(c("30", "50", "250"), 
                          each = nrow(gridtest_dailyeggs)))


dailyeggs_plot_overlaid <- ggplot(dailyeggs_duplicated_df, aes(x = PROT, y = CARB, z = .pred)) +
  geom_tile(aes(fill = .pred)) + 
  geom_contour(col = "black", size = 0.5) +
  facet_grid(~as.numeric(as.character(resolution))) +
  scale_fill_gradient2('Predicted\ndailyeggs',
                       low = "slategray2",
                       high = "pink1",
                       midpoint = 2,
                       space = "Lab",
                       na.value = "grey50",
                       guide = "colourbar",
                       aesthetics = "fill") + 
  new_scale_fill() +
  geom_polygon(data = hull_dailyeggs, mapping = aes(x = PROT, y = CARB, 
                                                    group = grid, 
                                                    col = grid,
                                                    fill = grid),
               inherit.aes = FALSE, 
               alpha = 0.3,
               size = 0.5) +
  xlab('Protein') + 
  ylab('Carbohydrate') + 
  theme_linedraw() +
  theme(panel.grid  = element_blank(),
        axis.text = element_text(size = 11),
        axis.title = element_text(size = 12),
        legend.position = 'top') +
  scale_fill_manual('Grid\nsampling', 
                    values = c("orange3", "orchid3", "chartreuse3", 'purple3')) +
  scale_color_manual('Grid\nsampling', 
                     values = c("orange3", "orchid3", "chartreuse3", 'purple3')) +
  scale_y_continuous(expand = c(0,0)) +
  scale_x_continuous(expand = c(0,0))


lifespan_duplicated_df <- do.call("rbind", 
                                  replicate(3, gridtest_lifespan, simplify = FALSE)) %>%
  dplyr::select(-resolution) %>%
  mutate(resolution = rep(c("30", "50", "250"), 
                          each = nrow(gridtest_lifespan)))


lifespan_plot_overlaid <- ggplot(lifespan_duplicated_df, aes(x = PROT, y = CARB, z = .pred)) +
  geom_tile(aes(fill = .pred)) + 
  geom_contour(col = "black", size = 0.5) +
  facet_grid(~as.numeric(as.character(resolution))) +
  scale_fill_gradient2('Predicted\nlifespan',
                       low = "slategray2",
                       high = "pink1",
                       midpoint = 10,
                       space = "Lab",
                       na.value = "grey50",
                       guide = "colourbar",
                       aesthetics = "fill") + 
  new_scale_fill() +
  geom_polygon(data = hull_lifespan, mapping = aes(x = PROT, y = CARB, 
                                                   group = grid, 
                                                   col = grid,
                                                   fill = grid),
               inherit.aes = FALSE, 
               alpha = 0.3,
               size = 0.5) +
  xlab('Protein') + 
  ylab('Carbohydrate') + 
  theme_linedraw() +
  theme(panel.grid  = element_blank(),
        axis.text = element_text(size = 11),
        axis.title = element_text(size = 12),
        legend.position = 'top') +
  scale_fill_manual('Grid\nsampling', 
                    values = c("orange3", "orchid3", "chartreuse3", 'purple3')) +
  scale_color_manual('Grid\nsampling', 
                     values = c("orange3", "orchid3", "chartreuse3", 'purple3')) +
  scale_y_continuous(expand = c(0,0)) +
  scale_x_continuous(expand = c(0,0))


lifetimegg_duplicated_df <- do.call("rbind", 
                                    replicate(3, gridtest_lifetimeegg, simplify = FALSE)) %>%
  dplyr::select(-resolution) %>%
  mutate(resolution = rep(c("30", "50", "250"), 
                          each = nrow(gridtest_lifetimeegg)))


lifetimegg_plot_overlaid<- ggplot(lifetimegg_duplicated_df, aes(x = PROT, y = CARB, z = .pred)) +
  geom_tile(aes(fill = .pred)) + 
  geom_contour(col = "black", size = 0.5) +
  facet_grid(~as.numeric(as.character(resolution))) +
  scale_fill_gradient2('Predicted\nlifetime\neggs',
                       low = "slategray2",
                       high = "pink1",
                       midpoint = 15,
                       space = "Lab",
                       na.value = "grey50",
                       guide = "colourbar",
                       aesthetics = "fill") + 
  new_scale_fill() +
  geom_polygon(data = hull_lifetimegg, mapping = aes(x = PROT, y = CARB, 
                                                     group = grid, 
                                                     col = grid,
                                                     fill = grid),
               inherit.aes = FALSE, 
               alpha = 0.3,
               size = 0.5) +
  xlab('Protein') + 
  ylab('Carbohydrate') + 
  theme_linedraw() +
  theme(panel.grid  = element_blank(),
        axis.text = element_text(size = 11),
        axis.title = element_text(size = 12),
        legend.position = 'top') +
  scale_fill_manual('Grid\nsampling', 
                    values = c("orange3", "orchid3", "chartreuse3", 'purple3')) +
  scale_color_manual('Grid\nsampling', 
                     values = c("orange3", "orchid3", "chartreuse3", 'purple3')) +
  scale_y_continuous(expand = c(0,0)) +
  scale_x_continuous(expand = c(0,0))


overlaid_total <- wrap_plots(lifespan_plot_overlaid,
                             lifetimegg_plot_overlaid,
                             dailyeggs_plot_overlaid,
                             nrow = 3)
overlaid_total


rm(list=ls(pattern="overlaid"))


### 4) Plot the (absolute) difference in the predicted value between GF and other sampling landscapes
## rasterising the hex250 to match that of the GF
reconst_hex250_v2 <- data.frame()
for(i in 3:ncol(reconst_hex250)){
  reconst_hex250_spatial <- reconst_hex250[,c(1,2,i)]
  colnames(reconst_hex250_spatial) <- c('x', 'y', 'z')
  ehex250 <- raster::extent(reconst_hex250_spatial[,1:2])
  reconst_hex250_spatial_raster <- raster::raster(ehex250, ncol=30, nrow=30)
  reconst_hex250_spatial_raster2 <- raster::rasterize(reconst_hex250_spatial[, 1:2], 
                                                      reconst_hex250_spatial_raster,
                                                      reconst_hex250_spatial[,3], fun=mean)
  reconst_hex250_df <- data.frame(raster::rasterToPoints(reconst_hex250_spatial_raster2))
  if(i == 3){
    reconst_hex250_v2 <- rbind(reconst_hex250_v2, reconst_hex250_df)
    colnames(reconst_hex250_v2) <- c("PROT", "CARB", "Tps_lifespan") 
  } else if(i == 4) {
    reconst_hex250_v2 <- cbind(reconst_hex250_v2, reconst_hex250_df[,3])
    colnames(reconst_hex250_v2)[i] <- "Tps_lifetimegg"
  } else {
    reconst_hex250_v2 <- cbind(reconst_hex250_v2, reconst_hex250_df[,3])
    colnames(reconst_hex250_v2)[i] <- "Tps_dailyeggs"
  }
}


reconst_sq250_v2 <- data.frame()
for(i in 3:ncol(reconst_sq250)){
  reconst_sq250_spatial <- reconst_sq250[,c(1,2,i)]
  colnames(reconst_sq250_spatial) <- c('x', 'y', 'z')
  esq250 <- raster::extent(reconst_sq250_spatial[,1:2])
  reconst_sq250_spatial_raster <- raster::raster(esq250, ncol=25, nrow=25)
  reconst_sq250_spatial_raster2 <- raster::rasterize(reconst_sq250_spatial[, 1:2], 
                                                     reconst_sq250_spatial_raster,
                                                     reconst_sq250_spatial[,3], fun=mean)
  reconst_sq250_df <- data.frame(raster::rasterToPoints(reconst_sq250_spatial_raster2))
  if(i == 3){
    reconst_sq250_v2 <- rbind(reconst_sq250_v2, reconst_sq250_df)
    colnames(reconst_sq250_v2) <- c("PROT", "CARB", "Tps_lifespan") 
  } else if(i == 4) {
    reconst_sq250_v2 <- cbind(reconst_sq250_v2, reconst_sq250_df[,3])
    colnames(reconst_sq250_v2)[i] <- "Tps_lifetimegg"
  } else {
    reconst_sq250_v2 <- cbind(reconst_sq250_v2, reconst_sq250_df[,3])
    colnames(reconst_sq250_v2)[i] <- "Tps_dailyeggs"
  }
}


## rasterising the hex50 to match that of the GF
reconst_hex50_v2 <- data.frame()
for(i in 3:ncol(reconst_hex50)){
  reconst_hex50_spatial <- reconst_hex50[,c(1,2,i)]
  colnames(reconst_hex50_spatial) <- c('x', 'y', 'z')
  ehex50 <- raster::extent(reconst_hex50_spatial[,1:2])
  reconst_hex50_spatial_raster <- raster::raster(ehex50, ncol=10, nrow=10)
  reconst_hex50_spatial_raster2 <- raster::rasterize(reconst_hex50_spatial[, 1:2], 
                                                     reconst_hex50_spatial_raster,
                                                     reconst_hex50_spatial[,3], fun=mean)
  reconst_hex50_df <- data.frame(raster::rasterToPoints(reconst_hex50_spatial_raster2))
  if(i == 3){
    reconst_hex50_v2 <- rbind(reconst_hex50_v2, reconst_hex50_df)
    colnames(reconst_hex50_v2) <- c("PROT", "CARB", "Tps_lifespan") 
  } else if(i == 4) {
    reconst_hex50_v2 <- cbind(reconst_hex50_v2, reconst_hex50_df[,3])
    colnames(reconst_hex50_v2)[i] <- "Tps_lifetimegg"
  } else {
    reconst_hex50_v2 <- cbind(reconst_hex50_v2, reconst_hex50_df[,3])
    colnames(reconst_hex50_v2)[i] <- "Tps_dailyeggs"
  }
}


reconst_sq50_v2 <- data.frame()
for(i in 3:ncol(reconst_sq50)){
  reconst_sq50_spatial <- reconst_sq50[,c(1,2,i)]
  colnames(reconst_sq50_spatial) <- c('x', 'y', 'z')
  esq50 <- raster::extent(reconst_sq50_spatial[,1:2])
  reconst_sq50_spatial_raster <- raster::raster(esq50, ncol=10, nrow=10)
  reconst_sq50_spatial_raster2 <- raster::rasterize(reconst_sq50_spatial[, 1:2], 
                                                    reconst_sq50_spatial_raster,
                                                    reconst_sq50_spatial[,3], fun=mean)
  reconst_sq50_df <- data.frame(raster::rasterToPoints(reconst_sq50_spatial_raster2))
  if(i == 3){
    reconst_sq50_v2 <- rbind(reconst_sq50_v2, reconst_sq50_df)
    colnames(reconst_sq50_v2) <- c("PROT", "CARB", "Tps_lifespan") 
  } else if(i == 4) {
    reconst_sq50_v2 <- cbind(reconst_sq50_v2, reconst_sq50_df[,3])
    colnames(reconst_sq50_v2)[i] <- "Tps_lifetimegg"
  } else {
    reconst_sq50_v2 <- cbind(reconst_sq50_v2, reconst_sq50_df[,3])
    colnames(reconst_sq50_v2)[i] <- "Tps_dailyeggs"
  }
}


## rasterising the hex30 to match that of the GF

reconst_hex30_v2 <- data.frame()
for(i in 3:ncol(reconst_hex30)){
  reconst_hex30_spatial <- reconst_hex30[,c(1,2,i)]
  colnames(reconst_hex30_spatial) <- c('x', 'y', 'z')
  ehex30 <- raster::extent(reconst_hex30_spatial[,1:2])
  reconst_hex30_spatial_raster <- raster::raster(ehex30, ncol=5, nrow=5)
  reconst_hex30_spatial_raster2 <- raster::rasterize(reconst_hex30_spatial[, 1:2], 
                                                     reconst_hex30_spatial_raster,
                                                     reconst_hex30_spatial[,3], fun=mean)
  reconst_hex30_df <- data.frame(raster::rasterToPoints(reconst_hex30_spatial_raster2))
  if(i == 3){
    reconst_hex30_v2 <- rbind(reconst_hex30_v2, reconst_hex30_df)
    colnames(reconst_hex30_v2) <- c("PROT", "CARB", "Tps_lifespan") 
  } else if(i == 4) {
    reconst_hex30_v2 <- cbind(reconst_hex30_v2, reconst_hex30_df[,3])
    colnames(reconst_hex30_v2)[i] <- "Tps_lifetimegg"
  } else {
    reconst_hex30_v2 <- cbind(reconst_hex30_v2, reconst_hex30_df[,3])
    colnames(reconst_hex30_v2)[i] <- "Tps_dailyeggs"
  }
}


reconst_sq30_v2 <- data.frame()
for(i in 3:ncol(reconst_sq30)){
  reconst_sq30_spatial <- reconst_sq30[,c(1,2,i)]
  colnames(reconst_sq30_spatial) <- c('x', 'y', 'z')
  esq30 <- raster::extent(reconst_sq30_spatial[,1:2])
  reconst_sq30_spatial_raster <- raster::raster(esq30, ncol=5, nrow=5)
  reconst_sq30_spatial_raster2 <- raster::rasterize(reconst_sq30_spatial[, 1:2], 
                                                    reconst_sq30_spatial_raster,
                                                    reconst_sq30_spatial[,3], fun=mean)
  reconst_sq30_df <- data.frame(raster::rasterToPoints(reconst_sq30_spatial_raster2))
  if(i == 3){
    reconst_sq30_v2 <- rbind(reconst_sq30_v2, reconst_sq30_df)
    colnames(reconst_sq30_v2) <- c("PROT", "CARB", "Tps_lifespan") 
  } else if(i == 4) {
    reconst_sq30_v2 <- cbind(reconst_sq30_v2, reconst_sq30_df[,3])
    colnames(reconst_sq30_v2)[i] <- "Tps_lifetimegg"
  } else {
    reconst_sq30_v2 <- cbind(reconst_sq30_v2, reconst_sq30_df[,3])
    colnames(reconst_sq30_v2)[i] <- "Tps_dailyeggs"
  }
}


rm(list=ls(pattern="Tps_"))
rm(list=ls(pattern="raster"))
rm(list=ls(pattern="spatial"))


##### Plotting Predicted Differences in landscape shape #####
## 250 resolution
pred_difference_lifespan <- ggplot(reconst_GF250_v2,
                                   aes(x = PROT*CARB, y = Tps_lifespan)) + 
  geom_point(col = "orange3", alpha = 0.8, size = 1.5) + 
  geom_point(gridtest_lifespan, mapping = aes(x = PROT*CARB, y = .pred),
             col = "grey", alpha = 0.05,
             inherit.aes = FALSE) + 
  geom_point(reconst_hex250_v2, mapping = aes(x = PROT*CARB, y = Tps_lifespan),
             col = "orchid2",alpha = 0.8, size = 1.5,
             inherit.aes = FALSE) +
  geom_point(reconst_sq250_v2, mapping = aes(x = PROT*CARB, y = Tps_lifespan),
             col = "chartreuse3", alpha = 0.8, size = 1.5,
             inherit.aes = FALSE) +
  geom_point(reconst_random250_v2, mapping = aes(x = PROT*CARB, y = Tps_lifespan),
             col = "purple", alpha = 0.8, size = 1.5,
             inherit.aes = FALSE) +
  theme_linedraw() + 
  theme(panel.grid = element_blank(),
        plot.title = element_text(face = 'bold', size = 10, hjust = 0.5)) +
  xlab("Protein * Carbohydrate") + 
  ylab(".prediction") + 
  ggtitle('Lifespan')


pred_difference_lifetimegg <- ggplot(reconst_GF250_v2,
                                     aes(x = PROT*CARB, y = Tps_lifetimegg)) + 
  geom_point(col = "orange3", alpha = 0.8, size = 1.5) + 
  geom_point(gridtest_lifetimeegg, mapping = aes(x = PROT*CARB, y = .pred),
             col = "grey", alpha = 0.1,
             inherit.aes = FALSE) + 
  geom_point(reconst_hex250_v2, mapping = aes(x = PROT*CARB, y = Tps_lifetimegg),
             col = "orchid2",alpha = 0.8, size = 1.5,
             inherit.aes = FALSE) +
  geom_point(reconst_sq250_v2, mapping = aes(x = PROT*CARB, y = Tps_lifetimegg),
             col = "chartreuse3", alpha = 0.8, size = 1.5,
             inherit.aes = FALSE) +
  geom_point(reconst_random250_v2, mapping = aes(x = PROT*CARB, y = Tps_lifetimegg),
             col = "purple", alpha = 0.8, size = 1.5,
             inherit.aes = FALSE) +
  theme_linedraw() + 
  theme(panel.grid = element_blank(),
        plot.title = element_text(face = 'bold', size = 10, hjust = 0.5)) +
  xlab("Protein * Carbohydrate") + 
  ylab(".prediction") + 
  ggtitle('Lifetime eggs')


pred_difference_dailyeggs <- ggplot(reconst_GF250_v2,
                                    aes(x = PROT*CARB, y = Tps_dailyeggs)) + 
  geom_point(col = "orange3", alpha = 0.8, size = 1.5) + 
  geom_point(gridtest_dailyeggs, mapping = aes(x = PROT*CARB, y = .pred),
             col = "grey", alpha = 0.1,
             inherit.aes = FALSE) + 
  geom_point(reconst_hex250_v2, mapping = aes(x = PROT*CARB, y = Tps_dailyeggs),
             col = "orchid2",alpha = 0.8, size = 1.5,
             inherit.aes = FALSE) +
  geom_point(reconst_sq250_v2, mapping = aes(x = PROT*CARB, y = Tps_dailyeggs),
             col = "chartreuse3", alpha = 0.8, size = 1.5,
             inherit.aes = FALSE) +
  geom_point(reconst_random250_v2, mapping = aes(x = PROT*CARB, y = Tps_dailyeggs),
             col = "purple", alpha = 0.8, size = 1.5,
             inherit.aes = FALSE) +
  theme_linedraw() + 
  theme(panel.grid = element_blank(),
        plot.title = element_text(face = 'bold', size = 10, hjust = 0.5)) +
  xlab("Protein * Carbohydrate") + 
  ylab(".prediction") + 
  ggtitle('Dailyeggs')


### NEED TO CHANGE COLOURS


## 50 resolution ##
pred_difference_lifespan50 <- ggplot(reconst_GF50_v2,
                                     aes(x = PROT*CARB, y = Tps_lifespan)) + 
  geom_point(col = "turquoise3") + 
  geom_point(reconst_hex50_v2, mapping = aes(x = PROT*CARB, y = Tps_lifespan),
             col = "grey45",
             inherit.aes = FALSE) +
  geom_point(reconst_sq50_v2, mapping = aes(x = PROT*CARB, y = Tps_lifespan),
             col = "chartreuse4",
             inherit.aes = FALSE) +
  geom_point(reconst_random50_v2, mapping = aes(x = PROT*CARB, y = Tps_lifespan),
             col = "wheat3",
             inherit.aes = FALSE) +
  geom_point(gridtest_lifespan, mapping = aes(x = PROT*CARB, y = .pred),
             col = "steelblue2", alpha = 0.05,
             inherit.aes = FALSE) +
  theme_linedraw() + 
  theme(panel.grid = element_blank(),
        plot.title = element_text(face = 'bold', size = 10, hjust = 0.5)) +
  xlab("Protein * Carbohydrate") + 
  ylab(".prediction") + 
  ggtitle('Lifespan')


pred_difference_lifetimegg50 <- ggplot(reconst_GF50_v2,
                                       aes(x = PROT*CARB, y = Tps_lifetimegg)) + 
  geom_point(col = "turquoise3") + 
  geom_point(reconst_hex50_v2, mapping = aes(x = PROT*CARB, y = Tps_lifetimegg),
             col = "grey45",
             inherit.aes = FALSE) +
  geom_point(reconst_sq50_v2, mapping = aes(x = PROT*CARB, y = Tps_lifetimegg),
             col = "chartreuse4",
             inherit.aes = FALSE) +
  geom_point(reconst_random50_v2, mapping = aes(x = PROT*CARB, y = Tps_lifetimegg),
             col = "wheat3",
             inherit.aes = FALSE) + 
  geom_point(gridtest_lifetimeegg, mapping = aes(x = PROT*CARB, y = .pred),
             col = "steelblue2", alpha = 0.05,
             inherit.aes = FALSE) +
  theme_linedraw() + 
  theme(panel.grid = element_blank(),
        plot.title = element_text(face = 'bold', size = 10, hjust = 0.5)) +
  xlab("Protein * Carbohydrate") + 
  ylab(".prediction") + 
  ggtitle('Lifetime eggs')


pred_difference_dailyeggs50 <- ggplot(reconst_GF50_v2,
                                      aes(x = PROT*CARB, y = Tps_dailyeggs)) + 
  geom_point(col = "turquoise3") + 
  geom_point(reconst_hex50_v2, mapping = aes(x = PROT*CARB, y = Tps_dailyeggs),
             col = "grey45",
             inherit.aes = FALSE) +
  geom_point(reconst_sq50_v2, mapping = aes(x = PROT*CARB, y = Tps_dailyeggs),
             col = "chartreuse4",
             inherit.aes = FALSE) +
  geom_point(reconst_random50_v2, mapping = aes(x = PROT*CARB, y = Tps_dailyeggs),
             col = "wheat3",
             inherit.aes = FALSE) + 
  geom_point(gridtest_dailyeggs, mapping = aes(x = PROT*CARB, y = .pred),
             col = "steelblue2", alpha = 0.05,
             inherit.aes = FALSE) +
  theme_linedraw() + 
  theme(panel.grid = element_blank(),
        plot.title = element_text(face = 'bold', size = 10, hjust = 0.5)) +
  xlab("Protein * Carbohydrate") + 
  ylab(".prediction") + 
  ggtitle('Dailyeggs')


## 30 resolution 
pred_difference_lifespan30 <- ggplot(reconst_GF30_v2,
                                     aes(x = PROT*CARB, y = Tps_lifespan)) + 
  geom_point(col = "turquoise3") + 
  geom_point(reconst_hex30_v2, mapping = aes(x = PROT*CARB, y = Tps_lifespan),
             col = "grey45",
             inherit.aes = FALSE) +
  geom_point(reconst_sq30_v2, mapping = aes(x = PROT*CARB, y = Tps_lifespan),
             col = "chartreuse4",
             inherit.aes = FALSE) +
  geom_point(reconst_random30_v2, mapping = aes(x = PROT*CARB, y = Tps_lifespan),
             col = "wheat3",
             inherit.aes = FALSE) +
  geom_point(gridtest_lifespan, mapping = aes(x = PROT*CARB, y = .pred),
             col = "steelblue2", alpha = 0.05,
             inherit.aes = FALSE) +
  theme_linedraw() + 
  theme(panel.grid = element_blank(),
        plot.title = element_text(face = 'bold', size = 10, hjust = 0.5)) +
  xlab("Protein * Carbohydrate") + 
  ylab(".prediction") + 
  ggtitle('Lifespan')


pred_difference_lifetimegg30 <- ggplot(reconst_GF30_v2,
                                       aes(x = PROT*CARB, y = Tps_lifetimegg)) + 
  geom_point(col = "turquoise3") + 
  geom_point(reconst_hex30_v2, mapping = aes(x = PROT*CARB, y = Tps_lifetimegg),
             col = "grey45",
             inherit.aes = FALSE) +
  geom_point(reconst_sq30_v2, mapping = aes(x = PROT*CARB, y = Tps_lifetimegg),
             col = "chartreuse4",
             inherit.aes = FALSE) +
  geom_point(reconst_random30_v2, mapping = aes(x = PROT*CARB, y = Tps_lifetimegg),
             col = "wheat3",
             inherit.aes = FALSE) + 
  geom_point(gridtest_lifetimeegg, mapping = aes(x = PROT*CARB, y = .pred),
             col = "steelblue2", alpha = 0.05,
             inherit.aes = FALSE) +
  theme_linedraw() + 
  theme(panel.grid = element_blank(),
        plot.title = element_text(face = 'bold', size = 10, hjust = 0.5)) +
  xlab("Protein * Carbohydrate") + 
  ylab(".prediction") + 
  ggtitle('Lifetime eggs')


pred_difference_dailyeggs30 <- ggplot(reconst_GF30_v2,
                                      aes(x = PROT*CARB, y = Tps_dailyeggs)) + 
  geom_point(col = "turquoise3") + 
  geom_point(reconst_hex30_v2, mapping = aes(x = PROT*CARB, y = Tps_dailyeggs),
             col = "grey45",
             inherit.aes = FALSE) +
  geom_point(reconst_sq30_v2, mapping = aes(x = PROT*CARB, y = Tps_dailyeggs),
             col = "chartreuse4",
             inherit.aes = FALSE) +
  geom_point(reconst_random30_v2, mapping = aes(x = PROT*CARB, y = Tps_dailyeggs),
             col = "wheat3",
             inherit.aes = FALSE) + 
  geom_point(gridtest_dailyeggs, mapping = aes(x = PROT*CARB, y = .pred),
             col = "steelblue2", alpha = 0.05,
             inherit.aes = FALSE) +
  theme_linedraw() + 
  theme(panel.grid = element_blank(),
        plot.title = element_text(face = 'bold', size = 10, hjust = 0.5)) +
  xlab("Protein * Carbohydrate") + 
  ylab(".prediction") + 
  ggtitle('Dailyeggs')


#### Creating bins to compare
nbins <- 200 # number of bins to discretise P and C
bin_places <- gridtest_dailyeggs %>% 
  mutate('PxC' = PROT*CARB) %>%
  summarise(bins_places = unique(quantile(PxC,
                                          probs = seq.int(0, 1, by= 1/nbins),
                                          include.lowest = TRUE))) %>%
  as.data.frame()


## discretising the main landscape
gridtest_dailyeggs_v3 <- gridtest_dailyeggs %>% 
  mutate('PxC' = PROT*CARB) %>%
  mutate(bins = cut(PxC,
                    breaks = as.numeric(bin_places$bins_places))) %>%
  dplyr::mutate(PC = PxC) %>%
  group_by(bins,PC) %>%
  summarise(.mean_pred_gridtest_dailyeggs = mean(.pred)) %>%
  ungroup()

gridtest_lifetimegg_v3 <- gridtest_lifetimeegg %>% 
  mutate('PxC' = PROT*CARB) %>%
  mutate(bins = base::cut(PxC,
                          breaks = as.numeric(bin_places$bins_places))) %>%
  dplyr::mutate(PC = PxC) %>%
  group_by(bins,PC) %>%
  summarise(.mean_pred_gridtest_lifetimegg = mean(.pred)) %>%
  ungroup()

gridtest_lifespan_v3 <- gridtest_lifespan %>% 
  mutate('PxC' = PROT*CARB) %>%
  mutate(bins = base::cut(PxC,
                          breaks = as.numeric(bin_places$bins_places))) %>%
  dplyr::mutate(PC = PxC) %>%
  group_by(bins,PC) %>%
  summarise(.mean_pred_gridtest_lifespan = mean(.pred)) %>%
  ungroup()


combined_gridtest_v3 <- inner_join(gridtest_lifespan_v3, gridtest_lifetimegg_v3) %>%
  inner_join(., gridtest_dailyeggs_v3) 


## dicretising the grids 
reconst_GF250_v3 <- reconst_GF250_v2 %>% mutate(PC = PROT*CARB) %>%
  mutate(bins = base::cut(.$PC, 
                          breaks = as.numeric(bin_places$bins_places))) %>%
  group_by(bins, PC) %>%
  summarise(.mean_pred_dailyeggs = mean(Tps_dailyeggs),
            .mean_pred_lifespan = mean(Tps_lifespan),
            .mean_pred_lifetimegg = mean(Tps_lifetimegg)) %>%
  ungroup()


reconst_hex250_v3 <- reconst_hex250_v2 %>% mutate(PC = PROT*CARB) %>%
  mutate(bins = cut(.$PC, 
                    breaks = as.numeric(bin_places$bins_places)))%>%
  group_by(bins, PC) %>%
  summarise(.mean_pred_dailyeggs = mean(Tps_dailyeggs),
            .mean_pred_lifespan = mean(Tps_lifespan),
            .mean_pred_lifetimegg = mean(Tps_lifetimegg)) %>%
  ungroup()


reconst_random250_v3 <- reconst_random250_v2 %>% mutate(PC = PROT*CARB) %>%
  mutate(bins = cut(.$PC, 
                    breaks = as.numeric(bin_places$bins_places)))%>%
  group_by(bins, PC) %>%
  summarise(.mean_pred_dailyeggs = mean(Tps_dailyeggs),
            .mean_pred_lifespan = mean(Tps_lifespan),
            .mean_pred_lifetimegg = mean(Tps_lifetimegg)) %>%
  ungroup()


reconst_sq250_v3 <- reconst_sq250_v2 %>% mutate(PC = PROT*CARB) %>%
  mutate(bins = cut(.$PC, 
                    breaks = as.numeric(bin_places$bins_places)))%>%
  group_by(bins, PC) %>%
  summarise(.mean_pred_dailyeggs = mean(Tps_dailyeggs),
            .mean_pred_lifespan = mean(Tps_lifespan),
            .mean_pred_lifetimegg = mean(Tps_lifetimegg)) %>%
  ungroup()


## GF grid
distance_combined_GF250 <- combined_gridtest_v3 %>%
  full_join(reconst_GF250_v3, by = 'bins') %>%
  mutate(dist_points_lifespan = sqrt(abs((.mean_pred_lifespan)^2 - (.mean_pred_gridtest_lifespan)^2)),
         dist_points_lifetimegg = sqrt(abs((.mean_pred_lifetimegg)^2 - (.mean_pred_gridtest_lifetimegg)^2)),
         dist_points_dailyeggs = sqrt(abs((.mean_pred_dailyeggs)^2 - (.mean_pred_gridtest_dailyeggs)^2))) %>%
  na.omit() %>%
  group_by(bins) %>%
  summarise(mean_dist_lifespan = mean(dist_points_lifespan),
            sd_dist_lifespan = sd(dist_points_lifespan),
            mean_dist_lifetimegg = mean(dist_points_lifetimegg),
            sd_dist_lifetimegg = sd(dist_points_lifetimegg),
            mean_dist_dailyeggs = mean(dist_points_dailyeggs),
            sd_dist_dailyeggs = sd(dist_points_dailyeggs)) %>%
  ungroup() %>%
  mutate(Sampling = 'GF')


plot_distance_lifespan_GF250 <- ggplot(distance_combined_GF250, aes(y = mean_dist_lifespan, x = bins)) + 
  geom_point() +
  geom_errorbar(aes(ymin = mean_dist_lifespan - sd_dist_lifespan, ymax = mean_dist_lifespan + sd_dist_lifespan), width = 0.2,
                position=position_dodge(.9)) 

plot_distance_lifetimegg_GF250 <- ggplot(distance_combined_GF250, aes(y = mean_dist_lifetimegg, x = bins)) + 
  geom_point() +
  geom_errorbar(aes(ymin = mean_dist_lifetimegg - sd_dist_lifetimegg, ymax = mean_dist_lifetimegg + sd_dist_lifetimegg), width = 0.2,
                position=position_dodge(.9))


plot_distance_dailyeggs_GF250 <- ggplot(distance_combined_GF250, aes(y = mean_dist_dailyeggs, x = bins)) + 
  geom_point() +
  geom_errorbar(aes(ymin = mean_dist_dailyeggs - sd_dist_dailyeggs, ymax = mean_dist_dailyeggs + sd_dist_dailyeggs), width = 0.2,
                position=position_dodge(.9))


## hexagonal grid
distance_combined_hex250 <- combined_gridtest_v3 %>%
  full_join(reconst_hex250_v3, by = 'bins') %>%
  mutate(dist_points_lifespan = sqrt(abs((.mean_pred_lifespan)^2 - (.mean_pred_gridtest_lifespan)^2)),
         dist_points_lifetimegg = sqrt(abs((.mean_pred_lifetimegg)^2 - (.mean_pred_gridtest_lifetimegg)^2)),
         dist_points_dailyeggs = sqrt(abs((.mean_pred_dailyeggs)^2 - (.mean_pred_gridtest_dailyeggs)^2))) %>%
  na.omit() %>%
  group_by(bins) %>%
  summarise(mean_dist_lifespan = mean(dist_points_lifespan),
            sd_dist_lifespan = sd(dist_points_lifespan),
            mean_dist_lifetimegg = mean(dist_points_lifetimegg),
            sd_dist_lifetimegg = sd(dist_points_lifetimegg),
            mean_dist_dailyeggs = mean(dist_points_dailyeggs),
            sd_dist_dailyeggs = sd(dist_points_dailyeggs))%>%
  ungroup() %>%
  mutate(Sampling = 'Hex')


plot_distance_lifespan_hex250 <- ggplot(distance_combined_hex250, aes(y = mean_dist_lifespan, x = bins)) + 
  geom_point() +
  geom_errorbar(aes(ymin = mean_dist_lifespan - sd_dist_lifespan, ymax = mean_dist_lifespan + sd_dist_lifespan), width = 0.2,
                position=position_dodge(.9)) 

plot_distance_lifetimegg_hex250 <- ggplot(distance_combined_hex250, aes(y = mean_dist_lifetimegg, x = bins)) + 
  geom_point() +
  geom_errorbar(aes(ymin = mean_dist_lifetimegg - sd_dist_lifetimegg, ymax = mean_dist_lifetimegg + sd_dist_lifetimegg), width = 0.2,
                position=position_dodge(.9))


plot_distance_dailyeggs_hex250 <- ggplot(distance_combined_hex250, aes(y = mean_dist_dailyeggs, x = bins)) + 
  geom_point() +
  geom_errorbar(aes(ymin = mean_dist_dailyeggs - sd_dist_dailyeggs, ymax = mean_dist_dailyeggs + sd_dist_dailyeggs), width = 0.2,
                position=position_dodge(.9))


## Square grid
distance_combined_sq250 <- combined_gridtest_v3 %>%
  full_join(reconst_sq250_v3, by = 'bins') %>%
  mutate(dist_points_lifespan = sqrt(abs((.mean_pred_lifespan)^2 - (.mean_pred_gridtest_lifespan)^2)),
         dist_points_lifetimegg = sqrt(abs((.mean_pred_lifetimegg)^2 - (.mean_pred_gridtest_lifetimegg)^2)),
         dist_points_dailyeggs = sqrt(abs((.mean_pred_dailyeggs)^2 - (.mean_pred_gridtest_dailyeggs)^2))) %>%
  na.omit() %>%
  group_by(bins) %>%
  summarise(mean_dist_lifespan = mean(dist_points_lifespan),
            sd_dist_lifespan = sd(dist_points_lifespan),
            mean_dist_lifetimegg = mean(dist_points_lifetimegg),
            sd_dist_lifetimegg = sd(dist_points_lifetimegg),
            mean_dist_dailyeggs = mean(dist_points_dailyeggs),
            sd_dist_dailyeggs = sd(dist_points_dailyeggs)) %>%
  ungroup() %>%
  mutate(Sampling = 'Sq')


plot_distance_lifespan_sq250 <- ggplot(distance_combined_sq250, aes(y = mean_dist_lifespan, x = bins)) + 
  geom_point() +
  geom_errorbar(aes(ymin = mean_dist_lifespan - sd_dist_lifespan, ymax = mean_dist_lifespan + sd_dist_lifespan), width = 0.2,
                position=position_dodge(.9)) 

plot_distance_lifetimegg_sq250 <- ggplot(distance_combined_sq250, aes(y = mean_dist_lifetimegg, x = bins)) + 
  geom_point() +
  geom_errorbar(aes(ymin = mean_dist_lifetimegg - sd_dist_lifetimegg, ymax = mean_dist_lifetimegg + sd_dist_lifetimegg), width = 0.2,
                position=position_dodge(.9))


plot_distance_dailyeggs_sq250 <- ggplot(distance_combined_sq250, aes(y = mean_dist_dailyeggs, x = bins)) + 
  geom_point() +
  geom_errorbar(aes(ymin = mean_dist_dailyeggs - sd_dist_dailyeggs, ymax = mean_dist_dailyeggs + sd_dist_dailyeggs), width = 0.2,
                position=position_dodge(.9))


# random grid
distance_combined_random250 <- combined_gridtest_v3 %>%
  full_join(reconst_random250_v3, by = 'bins') %>%
  mutate(dist_points_lifespan = sqrt(abs((.mean_pred_lifespan)^2 - (.mean_pred_gridtest_lifespan)^2)),
         dist_points_lifetimegg = sqrt(abs((.mean_pred_lifetimegg)^2 - (.mean_pred_gridtest_lifetimegg)^2)),
         dist_points_dailyeggs = sqrt(abs((.mean_pred_dailyeggs)^2 - (.mean_pred_gridtest_dailyeggs)^2))) %>%
  na.omit() %>%
  group_by(bins) %>%
  summarise(mean_dist_lifespan = mean(dist_points_lifespan),
            sd_dist_lifespan = sd(dist_points_lifespan),
            mean_dist_lifetimegg = mean(dist_points_lifetimegg),
            sd_dist_lifetimegg = sd(dist_points_lifetimegg),
            mean_dist_dailyeggs = mean(dist_points_dailyeggs),
            sd_dist_dailyeggs = sd(dist_points_dailyeggs)) %>%
  ungroup() %>%
  mutate(Sampling = 'Random')


plot_distance_lifespan_random250 <- ggplot(distance_combined_random250, aes(y = mean_dist_lifespan, x = bins)) + 
  geom_point() +
  geom_errorbar(aes(ymin = mean_dist_lifespan - sd_dist_lifespan, ymax = mean_dist_lifespan + sd_dist_lifespan), width = 0.2,
                position=position_dodge(.9)) 

plot_distance_lifetimegg_random250 <- ggplot(distance_combined_random250, aes(y = mean_dist_lifetimegg, x = bins)) + 
  geom_point() +
  geom_errorbar(aes(ymin = mean_dist_lifetimegg - sd_dist_lifetimegg, ymax = mean_dist_lifetimegg + sd_dist_lifetimegg), width = 0.2,
                position=position_dodge(.9))


plot_distance_dailyeggs_random250 <- ggplot(distance_combined_random250, aes(y = mean_dist_dailyeggs, x = bins)) + 
  geom_point() +
  geom_errorbar(aes(ymin = mean_dist_dailyeggs - sd_dist_dailyeggs, ymax = mean_dist_dailyeggs + sd_dist_dailyeggs), width = 0.2,
                position=position_dodge(.9))


## SOLVED!!!!
## plots per trait ##
## merging all datasets
full_dist_dt <- full_join(distance_combined_GF250,
                          distance_combined_hex250) %>%
  full_join(., distance_combined_random250) %>%
  full_join(., distance_combined_sq250)


plot_distance_lifespan <- ggplot(data = full_dist_dt,
                                 aes(x = bins,
                                     y = mean_dist_lifespan,
                                     col = Sampling)) +
  geom_point(alpha =0.8) + 
  geom_errorbar(data = full_dist_dt, mapping = aes(x = bins, 
                                                   ymin = mean_dist_lifespan - sd_dist_lifespan, 
                                                   ymax = mean_dist_lifespan + sd_dist_lifespan), 
                width = 0.2,
                position=position_dodge(.9),
                alpha = 0.1) +
  theme_linedraw() +
  theme(panel.grid = element_blank(),
        axis.text.x = element_blank(),
        plot.title = element_text(face = 'bold', size = 10, hjust = 0.5),
        legend.position = "none") +
  ylim(0, 25) +
  ylab('Average distance\n(lifespan)') + 
  xlab('Bin ID') + 
  ggtitle('Lifespan') +
  scale_colour_manual('', breaks = c("GF", "Hex", "Random", "Sq"),
                      values = c("orange3", "orchid3", "chartreuse3", 'purple3')) +
  ggtitle('Lifespan')


plot_distance_lifetimegg <- ggplot(data = full_dist_dt,
                                   aes(x = bins,
                                       y = mean_dist_lifetimegg,
                                       col = Sampling)) +
  geom_point(alpha =0.8) + 
  geom_errorbar(data = full_dist_dt, mapping = aes(x = bins, 
                                                   ymin = mean_dist_lifetimegg - sd_dist_lifetimegg, 
                                                   ymax = mean_dist_lifetimegg + sd_dist_lifetimegg), 
                width = 0.2,
                position=position_dodge(.9),
                alpha = 0.1) +
  theme_linedraw() +
  theme(panel.grid = element_blank(),
        axis.text.x = element_blank(),
        plot.title = element_text(face = 'bold', size = 10, hjust = 0.5),
        legend.position = "none") +
  ylab('Average distance\n(lifetime eggs)') + 
  xlab('Bin ID') + 
  ggtitle('Lifespan') +
  scale_colour_manual('', breaks = c("GF", "Hex", "Random", "Sq"),
                      values = c("orange3", "orchid3", "chartreuse3", 'purple3')) +
  ggtitle('Lifetime eggs')


plot_distance_dailyeggs <- ggplot(data = full_dist_dt,
                                  aes(x = bins,
                                      y = mean_dist_dailyeggs,
                                      col = Sampling)) +
  geom_point(alpha =0.8) + 
  geom_errorbar(data = full_dist_dt, mapping = aes(x = bins, 
                                                   ymin = mean_dist_dailyeggs - sd_dist_dailyeggs, 
                                                   ymax = mean_dist_dailyeggs + sd_dist_dailyeggs), 
                width = 0.2,
                position=position_dodge(.9),
                alpha = 0.1) +
  theme_linedraw() +
  theme(panel.grid = element_blank(),
        axis.text.x = element_blank(),
        plot.title = element_text(face = 'bold', size = 10, hjust = 0.5),
        legend.position = "none") +
  ylab('Average distance\n(dailyeggs)') + 
  xlab('Bin ID') + 
  ggtitle('Lifespan') +
  scale_colour_manual('', breaks = c("GF", "Hex", "Random", "Sq"),
                      values = c("orange3", "orchid3", "chartreuse3", 'purple3'))+
  ggtitle('Dailyeggs')


pred_differences_overall <- wrap_plots(pred_difference_lifespan,
                                       pred_difference_lifetimegg,
                                       pred_difference_dailyeggs,
                                       plot_distance_lifespan,
                                       plot_distance_lifetimegg,
                                       plot_distance_dailyeggs, ncol = 3)


pred_differences_overall 
#Plot9_Difference_estimates_gridsampling
rm(list=ls(pattern="pred_differences_"))


# END OF SCRIPT
