# Supplementary material for: Nutrigonometry II: Experimental strategies to maximize nutritional information in multidimensional performance landscapes
Source: Ecol Evol. 2022 Aug 4;12(8):e9174. doi: 10.1002/ece3.9174 (PMC9353123; doi:10.1002/ece3.9174)
Supplement: Supplementary file 1 — Text S1 Figure S1 Figure S2 R Script [file ECE3-12-e9174-s001.zip › ece39174-sup-0004-Supinfo.R]

#### Grid sampling ###
# ~~ Function ~~~ #
## Generating sampling points in the nutritional space ##

#sample_rails <- function(minratio, maxratio, 
nrails = 5, 
min_conc = 90,
max_conc = 360, 
nconc = 3){
  # defining the rails and dilutions
  rails <- seq(minratio, maxratio, length.out = nrails)
  dilutions <- seq(min_conc, max_conc, length.out = nconc)
  output <- c()
  # defining the anchor points
  for(i in 1:length(rails)){
    for(j in 1:length(dilutions)){
      val <- dilutions[j]/(rails[i]+1)
      dt <- data.frame(y = val*rails[i],
                       x = val*1)
      output <- bind_rows(output, dt)
    }
  }
  return(data.frame(output))
}


## This is the adapted version of select_gridDesign (also used in Nutrigonometry, but in its general form)
#  this adapted version allows to sample GF
select_gridDesign <- function(x, npoints = 500, GF = FALSE, nrails = 5,
                              nconc = 4,...) {
  if(!isTRUE(GF)){
    require(sp)
    require(rgeos)
    ## Polygon for the Nutritional Space
    hull <- rgeos::gConvexHull(x, byid=FALSE, id = NULL)
    
    ## Random sampling within the landscape #
    randompt <- sp::spsample(hull,n = npoints, replace = F, ...)
    
    ## Converting to dataframe for the ML model
    randompt_df <- data.frame(randompt)
    colnames(randompt_df) <- c("PROT","CARB")
    return(randompt_df)
  } else {
    ## finding the range of PC:ratios
    x <- as.data.frame(x)
    x <- x[complete.cases(x),]
    range_ratios <- x$P_fixed/(x$C_fixed + 0.001)
    range_conc <- as.numeric(range(x$Food, na.rm =TRUE))
    randompt_df <- sample_rails(minratio = min(range_ratios),
                                maxratio = max(range_ratios),
                                nrails = nrails,
                                min_conc = min(range_conc),
                                max_conc = max(range_conc),
                                nconc = nconc)
    ## Converting to dataframe for the ML model
    randompt_df <- data.frame(randompt_df) 
    colnames(randompt_df) <- c("PROT","CARB")
    return(randompt_df %>%
             filter(PROT < max(range_conc) &
                      CARB < max(range_conc)))
  }
  
}

### Hull from Data.frame (extension from design_hull)
hull_from_df <- function(df) {
  dt <- data.frame(PROT = df$PROT, CARB = df$CARB)
  hull2 <- dt %>% dplyr::slice(chull(PROT, CARB))
  return(hull2)
}


## Calculating hull area using a ellipse area approximation
calculate_hull_area <- function(df, hole = FALSE) {
  df <- df[c('PROT','CARB')]
  PROT_axis <- (max(df$PROT, na.rm = TRUE) - min(df$PROT, na.rm = TRUE) / 2) *cos(pi/4)
  CARB_axis <- (max(df$CARB, na.rm = TRUE) - min(df$CARB, na.rm = TRUE) / 2) *sin(pi/4)
  chull_area <- pi *CARB_axis * PROT_axis
}

### Predict grid ####
predict_grid_GF_lm <- function(data, Pcol, Ccol, Zcol, 
                               split = 0.75,
                               resolution = 20){
  require(tidymodels)
  require(dplyr)
  require(tidyrules)
  ## Creating data.frame for the analysis 
  df <- tibble(PROT = data[[Pcol]], 
               CARB = data[[Ccol]], 
               TRAIT = data[[Zcol]])
  
  ## Split the data into trainng (75%) and testing (25%)
  df_split <- initial_split(df, prop = split)
  
  ## Extract training and testing sets
  df_train <- training(df_split)
  df_test <- testing(df_split)
  
  # Create CV object from training data
  df_cv <- vfold_cv(df_train)
  
  ## Recipe for the model, with or without preprocessing
  df_recipe <- recipe(TRAIT ~ PROT + CARB, data = df) %>%
    step_poly(PROT, CARB)
  
  ## Establishing the ML model 
  rf_model <- linear_reg() %>%
    set_engine(engine = "lm") %>%
    set_mode(mode = "regression")
  
  ## Set the workflow
  rf_workflow <- workflow() %>%
    add_recipe(df_recipe) %>%
    add_model(rf_model)
  
  
  ## Fit on the training set and evaluate on test set
  rf_fit <- rf_workflow %>%
    last_fit(df_split)
  
  ## Evaluate performance
  test_performance <- rf_fit %>% collect_metrics()
  
  ## generate predictions from the test set
  test_predictions <- rf_fit %>% collect_predictions()
  
  ## Final model prediction of the dataset
  final_model <- fit(rf_workflow, df) 
  
  ## Grid Points
  grid_df <- expand.grid(PROT = seq(from = min(df$PROT, na.rm = TRUE),
                                    to = max(df$PROT, na.rm = TRUE),
                                    by = resolution),
                         CARB = seq(from = min(df$CARB, na.rm = TRUE),
                                    to = max(df$CARB, na.rm = TRUE),
                                    by = resolution))
  
  ## Making predictions for the random datasets in the polygon
  predML_grid <- data.frame(grid_df,
                            TRAIT_pred = predict(final_model, grid_df),
                            resolution = resolution)
  
  return(predML_grid)
}
