# Supplementary material for: Nutrigonometry II: Experimental strategies to maximize nutritional information in multidimensional performance landscapes
Source: Ecol Evol. 2022 Aug 4;12(8):e9174. doi: 10.1002/ece3.9174 (PMC9353123; doi:10.1002/ece3.9174)
Supplement: Supplementary file 1 — Text S1 Figure S1 Figure S2 R Script [file ECE3-12-e9174-s001.zip › ece39174-sup-0005-Supinfo.R]

## Generating random points in the nutritional space ##
random_points_polygon <- function(x, npoints = 500) {
  require(sp)
  require(rgeos)
  ## Polygon for the Nutritional Space
  hull <- rgeos::gConvexHull(x, byid=FALSE, id = NULL)
  
  ## Random sampling within the landscape #
  randompt <- sp::spsample(hull,n = npoints,"random", replace = F)
  
  ## Converting to dataframe for the ML model
  randompt_df <- data.frame(randompt)
  colnames(randompt_df) <- c("PROT","CARB")
  return(randompt_df)
}


### Tidy output for saving
tidy_output <- function(dfs, col = 1){
  store <- c()
  for(i in 1:length(dfs)){
    dfs[[i]]$predicted_df$model <- names(dfs)[i]
    store[i] <- list(dfs[[i]][[col]])
  }
  out_final <- bind_rows(store)
  return(out_final)
}

## Compiling RMSE from the models
compile_rmse <- function(dfs, col = 2){
  if(is.list(dfs)){
    store <- c()
    for(i in 1:length(dfs)){
      store[i] <- list(dfs[[i]][[col]]) }
  } else {
    message('Dfs should be passed onto the function as a list')
  }
  param_final <- bind_rows(store)
  return(param_final)
}


## Function to predict surface in the Lee et al., data (from intakes)
predict_surface <- function(dt, x1 = 'PROT', x2 = 'CARB', y = 'lifespan', 
                                lambda = 0.05, width = 2) {
  require(fields)
  require(sp)
  dt <- dt %>% 
    mutate(PROT = dt[[x1]],
           CARB = dt[[x2]],
           TRAIT = dt[[y]]) %>% 
    na.omit() 
  
  space <- expand.grid(CARB=seq(min(dt$CARB, na.rm = TRUE),max(dt$CARB, na.rm = TRUE),length.out=150),
                       PROT=seq(min(dt$PROT, na.rm = TRUE),max(dt$PROT, na.rm = TRUE),length.out=150))
  
  TpsModel <- with(dt, fields::Tps(cbind(dt$PROT, dt$CARB), dt$TRAIT, lambda = lambda))
  
  PredTps <- within(space,{
    tps <- as.numeric(predict(TpsModel, data.frame(space$PROT, space$CARB)))
  })
  #Cropping nutrient space
  idw_output <- data.frame(PROT = PredTps$PROT,
                           CARB = PredTps$CARB,
                           tps = PredTps$tps)
  
  idw_raster <- raster::rasterFromXYZ(idw_output)
  xyz <- data.frame(PROT = dt$PROT, CARB = dt$CARB) %>% na.omit()
  coordinates(xyz) <- ~PROT+CARB
  xyz_hull <- rgeos::gConvexHull(xyz)
  xyz_buff <- rgeos::gBuffer(xyz_hull, width = width) # arbitrary 1km buffer
  idw_raster_crop <- raster::mask(idw_raster, xyz_buff)

  idwdf <- raster::as.data.frame(idw_raster_crop, xy = TRUE) %>%
    na.omit()
  colnames(idwdf) <- c("PROT", "CARB", "tps")
  idwdf
}


### Creating the hulls ###
design_hull <- function(ls) {
  dt <- data.frame(PROT = ls[[1]]$PROT, CARB = ls[[1]]$CARB)
  hull <- dt %>% dplyr::slice(chull(PROT, CARB))
  return(hull)
}


### Using Euclidean distance to test spread in P and C axis of the estimated peak area (or valley)
estimate_spread <- function(tidy_output){
  dist_calc <- tidy_output %>%
    group_by(model, rep) %>%
    mutate(PROT_dist_pre = sd(PROT, na.rm = TRUE)/mean(PROT, na.rm = TRUE),
           CARB_dist_pre = sd(CARB, na.rm = TRUE)/mean(CARB, na.rm = TRUE)) %>%
    ungroup() %>%
    group_by(model) %>%
    summarise(PROT_dist_median = median(PROT_dist_pre,na.rm = TRUE),
              CARB_dist_median = median(CARB_dist_pre, na.rm = TRUE),
              PROT_dist_sd = sd(PROT_dist_pre, na.rm = TRUE),
              CARB_dist_sd = sd(CARB_dist_pre, na.rm = TRUE)) %>%
    arrange(PROT_dist_median, CARB_dist_median)
  return(dist_calc)
}


## converting points to ternary (for ternary predictions and plots )
cart_to_ternary <- function(data, x, y, z){
  a <- data[[x]]
  b <- data[[y]]
  c <- data[[z]]
  
  coord1 <- (1/2) * ((2*b + c)/(a+b+c))
  coord2 <- (sqrt(3)/2) * (c / (a+b+c))
  
  dt <- cbind(data, data.frame(coord1 = coord1, coord2 = coord2))
}


## Calculating sine and cosine of the angle 

calculate_trig <- function(df, x, y){
  dt <- data.frame(df[[1]])
  dt$hyp <- sqrt((dt[[x]]^2) + (dt[[y]]^2))
  dt$theta <-  with(dt, asin(dt[[y]]/hyp)*(180/pi))
  return(as.data.frame(dt))
}


peak_diff <- function(list1, list2, x, y, name1 = 'var1', name2 = 'var2', n_samples = 10000){
  set.seed(1233)
  ## Calculating the trig function
  trig1 <- calculate_trig(list1, x = x, y = y)
  trig2 <- calculate_trig(list2, x = x, y = y)
  ## Creating resampling with for loop to test for differences
  trig1_random <- dplyr::sample_n(trig1, size = n_samples, replace = TRUE) %>%
    mutate(trait = name1)
  trig2_random <- dplyr::sample_n(trig2, size = n_samples, replace = TRUE) %>%
    mutate(trait = name2)
  diff_full <- data.frame(diff_hyp = trig1_random$hyp - trig2_random$hyp,
                          diff_theta = trig1_random$theta - trig2_random$theta)
  diffdt <- diff_full %>%
    summarise(mean_diff_hyp = abs(mean(diff_hyp, na.rm = TRUE)),
              sd_diff_hyp = sd(diff_hyp, na.rm = TRUE),
              mean_diff_theta = mean(diff_theta, na.rm = TRUE),
              sd_diff_theta = sd(diff_theta, na.rm = TRUE))
  
  ## Calculating Confidence interval from T-distribution
  t_score <- qt(p = 0.05/2, df=nrow(diff_full)-1 ,lower.tail=F)
  margin_error_hyp <- t_score * diffdt$sd_diff_hyp
  margin_error_theta <- t_score * diffdt$sd_diff_theta
  diffdt <- diffdt %>% mutate(upperCI_hyp = mean_diff_hyp + margin_error_hyp,
                              lowerCI_hyp = mean_diff_hyp - margin_error_hyp,
                              upperCI_theta = mean_diff_theta + margin_error_theta,
                              lowerCI_theta = mean_diff_theta - margin_error_theta)
  diffdt_hyp <- diffdt %>% dplyr::select(mean = mean_diff_hyp,
                                         std =  sd_diff_hyp, 
                                         lwrCI = lowerCI_hyp, 
                                         uprCI = upperCI_hyp)
  diffdt_theta <- diffdt %>% dplyr::select(mean = mean_diff_theta,
                                           std =  sd_diff_theta, 
                                           lwrCI = lowerCI_theta, 
                                           uprCI = upperCI_theta) %>%
    bind_rows(diffdt_hyp, .) %>%
    mutate(Parameter = c('Hypothenuse', 'Theta')) %>%
    dplyr::select(Parameter, mean:uprCI)
  
  output <- list(random_df = diff_full,
                 Diff = diffdt_theta)
  print(output$Diff)
  return(output)
}


### Calculate Confidence intervals for polygon area and P:C Ratio ##
calculate_polygon_area<- function(list, R = 500, label = NULL){
  require(dplyr)
  require(Rmisc)
  testlist <- data.frame()
  for(j in 1:R){
    newtestdt <- data.frame(list[[1]])  %>%
      sample_n(100) %>% dplyr::select(-.pred, -rep) %>% mutate(rep2 = j)
    
    for(i in unique(newtestdt$rep2)){
      testlist <- rbind(testlist, Polygon(design_hull(list(newtestdt[newtestdt$rep2 == i,])), hole = F)@area)
    }
  }
  colnames(testlist) <- 'Area'
  testcidt <- data.frame(Area = Rmisc::CI(testlist$Area))
  if(is.null(label)){
    testcidt <- testcidt  %>%
      tibble::rownames_to_column('CI')
    return(testcidt)
  } else {
    testcidt$Label <- paste0(label) 
    testcidt <- testcidt  %>%
      tibble::rownames_to_column('CI')
    return(testcidt)
  }
}


calculate_peak_ratio <- function(list, R = 500, label = NULL){
  require(dplyr)
  require(Rmisc)
  testlist <- data.frame()
  for(j in 1:R){
    newtestdt <- data.frame(list[[1]])  %>%
      sample_n(100) %>% dplyr::select(-.pred, -rep) %>% mutate(rep2 = j)
    
    for(i in unique(newtestdt$rep2)){
      value <- newtestdt %>% filter(rep2 == i) %>% mutate(Ratio = PROT/CARB) %>%
        dplyr::select(Ratio)
      testlist <- rbind(testlist, value)
    }
  }
  colnames(testlist) <- 'Ratio'
  
  testcidt <- data.frame(originalEstimate = Rmisc::CI(testlist$Ratio))
  testcidt$Ratio <- 1/testcidt$originalEstimate 
  if(is.null(label)){
    return(testcidt)
  } else {
    testcidt$Label <- paste0(label)
    testcidt <-  testcidt %>%
      tibble::rownames_to_column('CI')
    return(testcidt)
  }
}
