# Supplementary material for: Nutrigonometry II: Experimental strategies to maximize nutritional information in multidimensional performance landscapes
Source: Ecol Evol. 2022 Aug 4;12(8):e9174. doi: 10.1002/ece3.9174 (PMC9353123; doi:10.1002/ece3.9174)
Supplement: Supplementary file 1 — Text S1 Figure S1 Figure S2 R Script [file ECE3-12-e9174-s001.zip › ece39174-sup-0006-Supinfo.R]

##### Combined Script for all predictive functions #####
# NOTE: *if changes are made to the function in this script, the same should be done
#       in the individual script for the function #

# ***~~~~ Last updated version of this script was: 21/10/2021 ~~~~~~ ***** #

### ~~~~~ GAM ~~~~~~~~ ###
predict_region_GF_gam <- function(data, Pcol, Ccol, Zcol, 
                                  peak = c('yes', 'no'), split = 0.75,
                                  smoothing = NULL, region_quantile = 0.95){
  set.seed(120921)
  require(dplyr)
  require(sp)
  require(mgcv)
  df <- tibble(PROT = data[[Pcol]], 
               CARB = data[[Ccol]], 
               TRAIT = data[[Zcol]]) %>% na.omit()
  ## split the data ##
  df_training <- sample_frac(df, split, replacement = FALSE)
  df_test <- suppressMessages(anti_join(df, df_training))
  
  
  ## Model
  if(is.null(smoothing) || smoothing == 'tensor'){
    smoothing <- 'tensor'
    final_model <- mgcv::gam(TRAIT ~ te(PROT) + te(CARB), data=df_training)
  } else if(smoothing == 'smooth'){
    smoothing <- 'smooth'
    final_model <- mgcv::gam(TRAIT ~ s(PROT) + s(CARB), data=df_training)
  } else {
    stop('Error: smoothing arg not provided. Choose between either smooth or tensor values')
  }
  
  pred_test <- data.frame(df_test, .pred = predict(final_model, df_test)) %>%
    mutate(.resid = TRAIT - .pred) 
  ## RMSE
  test_performance <- data.frame(.metric = 'rmse',
                                 .estimate = sqrt((sum(pred_test$.resid^2)/length(pred_test$.resid))),
                                 model = paste('GAM', smoothing, sep = '_'))
  ## Predicting peak
  results <- data.frame()
  for(i in 1:100){
    xym <- df
    coordinates(xym) <- ~PROT+CARB
    randompt_df <- random_points_polygon(xym)
    predML_final2 <- data.frame(randompt_df,
                                .pred = predict(final_model, randompt_df),
                                rep = i)
    if(peak == 'yes'){# Values for peak
      predML_final_peak <- predML_final2 %>% 
        filter(.pred > quantile(.pred, region_quantile))
      results <- dplyr::bind_rows(results, predML_final_peak)
    } else {## Storing results for valleys
      predML_final_valley <- predML_final2 %>% 
        filter(.pred < quantile(.pred, region_quantile))
      results <- dplyr::bind_rows(results, predML_final_valley)
    }
  }
  results <- list(predicted_df = results,
                  rmse_testset = test_performance,
                  parameters_final = smoothing)
  return(results)
}


### ~~~~~ RF ~~~~~~~~ ###
predict_region_GF_rf <- function(data, Pcol, Ccol, Zcol,
                                 split = 0.75, mtry = NULL, 
                                 peak = c('yes', 'no'), region_quantile = 0.95){
  require(tidymodels)
  require(dplyr)
  require(tidyrules)
  require(sp)
  require(rgeos)
  
  ## Creating data.frame for the analysis 
  df <- tibble(PROT = data[[Pcol]], 
               CARB = data[[Ccol]], 
               TRAIT = data[[Zcol]]) %>% na.omit()
  
  mtry <- ifelse(!is.null(mtry), mtry, c(1, 3, nrow(df)/3, nrow(df)/5, nrow(df)/10))
  
  ## ML in tidymodels
  df_split <- initial_split(df, prop = split)
  df_train <- training(df_split)
  df_test <- testing(df_split)
  df_cv <- vfold_cv(df_train)
  
  ## Recipe for the model, with or without preprocessing
  df_recipe <- recipe(TRAIT ~ PROT + CARB, 
                      data = df) %>%
    step_interact(terms = ~PROT:CARB) %>%
    step_poly(PROT, CARB)
  
  ## Establishing the ML model 
  rf_model <- rand_forest() %>%
    set_args(mtry = tune()) %>%
    set_engine("ranger", importance = "impurity") %>%
    set_mode("regression")
  
  ## Set the workflow
  rf_workflow <- workflow() %>%
    add_recipe(df_recipe) %>%
    add_model(rf_model)
  
  ## Specify which values to try for tunning
  rf_grid <- expand.grid(mtry = mtry)
  
  ## Extract results
  rf_tune_results <- rf_workflow %>%
    tune_grid(resamples = df_cv,
              grid = rf_grid, 
              metrics = metric_set(rmse))
  
  ## Collect the final parameters
  param_final <- rf_tune_results %>%
    select_best(metric = "rmse")
  
  ## Updating the workflow with tuned parameters
  rf_workflow <- rf_workflow %>%
    finalize_workflow(param_final)
  
  ## Fit on the training set and evaluate on test set
  rf_fit <- rf_workflow %>%
    last_fit(df_split)
  
  ## Evaluate performance
  test_performance <- rf_fit %>% collect_metrics() %>%
    mutate(model = 'RF')
  
  ## generate predictions from the test set
  test_predictions <- rf_fit %>% collect_predictions()
  
  ## Final model prediction of the dataset
  final_model <- fit(rf_workflow, df) 
  
  ## Creating empty vector to store the samples
  results <- data.frame()
  ## Looping over for 1000 replicates
  for(i in 1:100){
    xym <- df
    coordinates(xym) <- ~PROT+CARB
    
    ## Random Points
    randompt_df <- random_points_polygon(xym)
    
    ## Making predictions for the random datasets in the polygon
    predML_final2 <- data.frame(randompt_df,
                                pred = predict(final_model, randompt_df),
                                rep = i)
    ## Storing the results
    if(peak == 'yes'){
      predML_final_peak <- predML_final2 %>% 
        filter(.pred > quantile(.pred, region_quantile))
      ## Storing results for peaks
      results <- dplyr::bind_rows(results, predML_final_peak)
    } else {
      predML_final_valley <- predML_final2 %>% 
        filter(.pred < quantile(.pred, region_quantile))
      ## Storing results for valleys
      results <- dplyr::bind_rows(results, predML_final_valley)
    }
    
  }
  ## Creating random samples ###
  results <- list(predicted_df = results,
                  rmse_testset = test_performance,
                  parameters_final = param_final)
  return(results)
}

### ~~~ Gradient Boost ~~~~~ ###
predict_region_GF_gboost <- function(data, Pcol, Ccol, Zcol,
                                     split = 0.75, mtry = NULL, 
                                     peak = c('yes', 'no'), region_quantile = 0.95){
  require(tidymodels)
  require(dplyr)
  require(tidyrules)
  require(sp)
  require(rgeos)
  require(xgboost)
  
  df <- tibble(PROT = data[[Pcol]], 
               CARB = data[[Ccol]], 
               TRAIT = data[[Zcol]]) %>% na.omit()
  
  mtry <- ifelse(!is.null(mtry), mtry, c(1, 3, nrow(df)/3, nrow(df)/5, nrow(df)/10))
  
  df_split <- initial_split(df, prop = split)
  df_train <- training(df_split)
  df_test <- testing(df_split)
  df_cv <- vfold_cv(df_train)
  
  df_recipe <- recipe(TRAIT ~ PROT + CARB, 
                      data = df) %>%
    step_interact(terms = ~PROT:CARB) %>%
    step_poly(PROT, CARB)
  rf_model <- boost_tree(trees = 100) %>%
    set_args(mtry = tune()) %>%
    set_engine("xgboost") %>%
    set_mode("regression")
  
  rf_workflow <- workflow() %>%
    add_recipe(df_recipe) %>%
    add_model(rf_model)
  
  
  rf_grid <- expand.grid(mtry = mtry)
  rf_tune_results <- rf_workflow %>%
    tune_grid(resamples = df_cv,
              grid = rf_grid, 
              metrics = metric_set(rmse))
  
  
  param_final <- rf_tune_results %>%
    select_best(metric = "rmse")
  
  ## Updating the workflow with tuned parameters
  rf_workflow <- rf_workflow %>%
    finalize_workflow(param_final)
  
  rf_fit <- rf_workflow %>%
    last_fit(df_split)
  
  test_performance <- rf_fit %>% collect_metrics() %>%
    mutate(model = 'GBoost')
  test_predictions <- rf_fit %>% collect_predictions()
  
  final_model <- fit(rf_workflow, df) 
  
  
  results <- data.frame()
  
  for(i in 1:100){
    xym <- df
    coordinates(xym) <- ~PROT+CARB
    randompt_df <- random_points_polygon(xym)
    predML_final2 <- data.frame(randompt_df,
                                pred = predict(final_model, randompt_df),
                                rep = i)
    ## Storing the results
    if(peak == 'yes'){
      predML_final_peak <- predML_final2 %>% 
        filter(.pred > quantile(.pred, region_quantile))
      ## Storing results for peaks
      results <- dplyr::bind_rows(results, predML_final_peak)
    } else {
      predML_final_valley <- predML_final2 %>% 
        filter(.pred < quantile(.pred, region_quantile))
      ## Storing results for valleys
      results <- dplyr::bind_rows(results, predML_final_valley)
    }
    
  }
  ## Creating random samples ###
  results <- list(predicted_df = results,
                  rmse_testset = test_performance,
                  parameters_final = param_final)
  return(results)
}

### ~~~ LINEAR MODEL ~~~~~ ###
predict_region_GF_lm <- function(data, Pcol, Ccol, Zcol,
                                 split = 0.75,
                                 peak = c('yes', 'no'), region_quantile = 0.95){
  require(tidymodels)
  require(dplyr)
  require(tidyrules)
  require(sp)
  require(rgeos)
  
  df <- tibble(PROT = data[[Pcol]], 
               CARB = data[[Ccol]], 
               TRAIT = data[[Zcol]]) %>% na.omit()
  
  ## Split the data into trainng (75%) and testing (25%)
  df_split <- initial_split(df, prop = split)
  df_train <- training(df_split)
  df_test <- testing(df_split)
  df_cv <- vfold_cv(df_train)
  
  ## Recipe for the model, with or without preprocessing
  df_recipe <- recipe(TRAIT ~ PROT + CARB, data = df) %>%
    step_interact(terms = ~PROT:CARB) %>%
    step_poly(PROT, CARB)
  
  ## Establishing the ML model 
  rf_model <- linear_reg() %>%
    set_engine(engine = "lm") %>%
    set_mode(mode = "regression")
  
  ## Set the workflow
  rf_workflow <- workflow() %>%
    add_recipe(df_recipe) %>%
    add_model(rf_model)
  
  ## Fit on the training set and evaluate on test set
  rf_fit <- rf_workflow %>%
    last_fit(df_split)
  
  ## Evaluate performance
  test_performance <- rf_fit %>% collect_metrics() %>%
    mutate(model = 'LM')
  test_predictions <- rf_fit %>% collect_predictions()
  final_model <- fit(rf_workflow, df) 
  
  results <- data.frame()
  
  for(i in 1:100){
    xym <- df
    coordinates(xym) <- ~PROT+CARB
    randompt_df <- random_points_polygon(xym)
    predML_final2 <- data.frame(randompt_df,
                                pred = predict(final_model, randompt_df),
                                rep = i)
    ## Storing the results
    if(peak == 'yes'){
      predML_final_peak <- predML_final2 %>% 
        filter(.pred > quantile(.pred, region_quantile))
      ## Storing results for peaks
      results <- dplyr::bind_rows(results, predML_final_peak)
    } else {
      predML_final_valley <- predML_final2 %>% 
        filter(.pred < quantile(.pred, region_quantile))
      ## Storing results for valleys
      results <- dplyr::bind_rows(results, predML_final_valley)
    }
    
  }
  ## Creating random samples ###
  results <- list(predicted_df = results,
                  rmse_testset = test_performance,
                  parameters_final = NA)
  return(results)
}

## ~~~~ SUPPORT VECTOR MACHINE ~~~~ ##
predict_region_GF_svm <- function(data, Pcol, Ccol, Zcol,
                                  split = 0.75, cost = c(0, 10, 25),
                                  peak = c('yes', 'no'), region_quantile = 0.95){
  require(tidymodels)
  require(dplyr)
  require(tidyrules)
  require(sp)
  require(rgeos)
  require(kernlab)
  
  df <- tibble(PROT = data[[Pcol]], 
               CARB = data[[Ccol]], 
               TRAIT = data[[Zcol]]) %>% na.omit()
  
  df_split <- initial_split(df, prop = split)
  df_train <- training(df_split)
  df_test <- testing(df_split)
  df_cv <- vfold_cv(df_train)
  
  df_recipe <- recipe(TRAIT ~ PROT + CARB, 
                      data = df) %>%
    step_interact(terms = ~PROT:CARB) %>%
    step_poly(PROT, CARB)
  
  
  svm_model <- svm_rbf() %>%
    set_args(cost = tune()) %>%
    set_engine("kernlab") %>%
    set_mode("regression")
  
  
  svm_workflow <- workflow() %>%
    add_recipe(df_recipe) %>%
    add_model(svm_model)
  
  svm_grid <- expand.grid(cost = cost)
  
  svm_tune_results <- svm_workflow %>%
    tune_grid(resamples = df_cv,
              grid = svm_grid, 
              metrics = metric_set(rmse))
  
  param_final <- svm_tune_results %>%
    select_best(metric = "rmse")
  
  svm_workflow <- svm_workflow %>%
    finalize_workflow(param_final)
  svm_fit <- svm_workflow %>%
    last_fit(df_split)
  test_performance <- svm_fit %>% collect_metrics() %>%
    mutate(model = "SVM")
  test_predictions <- svm_fit %>% collect_predictions()
  final_model <- fit(svm_workflow, df) 
  
  results <- data.frame()
  for(i in 1:100){
    xym <- df
    coordinates(xym) <- ~PROT+CARB
    randompt_df <- random_points_polygon(xym)
    predML_final2 <- data.frame(randompt_df,
                                pred = predict(final_model, randompt_df),
                                rep = i)
    if(peak == 'yes'){
      predML_final_peak <- predML_final2 %>% 
        filter(.pred > quantile(.pred, region_quantile))
      ## Storing results for peaks
      results <- dplyr::bind_rows(results, predML_final_peak)
    } else {
      predML_final_valley <- predML_final2 %>% 
        filter(.pred < quantile(.pred, region_quantile))
      ## Storing results for valleys
      results <- dplyr::bind_rows(results, predML_final_valley)
    }
  }
  results <- list(predicted_df = results,
                  rmse_testset = test_performance,
                  parameters_final = param_final)
  
  return(results)
}
### BAYES
predict_region_GF_bayes <- function(data, Pcol, Ccol, Zcol, prior = rstanarm::cauchy(...), 
                                    split = 0.75, 
                                    peak = c('yes', 'no'), region_quantile = 0.95){
  require(tidymodels)
  require(dplyr)
  require(tidyrules)
  require(sp)
  require(rgeos)
  ## Prior
  prior.dist = rstanarm::cauchy()
  ## Creating data.frame for the analysis 
  df <- tibble(PROT = data[[Pcol]], 
               CARB = data[[Ccol]], 
               TRAIT = data[[Zcol]]) %>% na.omit()
  
  df_split <- initial_split(df, prop = split)
  df_train <- training(df_split)
  df_test <- testing(df_split)
  df_cv <- vfold_cv(df_train)
  
  df_recipe <- recipe(TRAIT ~ PROT + CARB, data = df) %>%
    step_interact(terms = ~PROT:CARB) %>%
    step_poly(PROT, CARB)
  
  rf_model <- linear_reg() %>%
    set_engine(engine = "stan",
               prior = prior.dist) %>%
    set_mode(mode = "regression")
  
  ## Set the workflow
  rf_workflow <- workflow() %>%
    add_recipe(df_recipe) %>%
    add_model(rf_model)
  
  ## Fit on the training set and evaluate on test set
  rf_fit <- rf_workflow %>%
    last_fit(df_split)
  
  test_performance <- rf_fit %>% collect_metrics() %>%
    mutate(model = 'Bayes')
  test_predictions <- rf_fit %>% collect_predictions()
  final_model <- fit(rf_workflow, df) 
  
  ## Creating empty vector to store the samples
  results <- data.frame()
  ## Looping over for 1000 replicates
  for(i in 1:100){
    xym <- df
    coordinates(xym) <- ~PROT+CARB
    randompt_df <- random_points_polygon(xym)
    predML_final2 <- data.frame(randompt_df,
                                pred = predict(final_model, randompt_df),
                                rep = i)
    ## Storing the results
    if(peak == 'yes'){
      predML_final_peak <- predML_final2 %>% 
        filter(.pred > quantile(.pred, region_quantile))
      ## Storing results for peaks
      results <- dplyr::bind_rows(results, predML_final_peak)
    } else {
      predML_final_valley <- predML_final2 %>% 
        filter(.pred < quantile(.pred, region_quantile))
      results <- dplyr::bind_rows(results, predML_final_valley)
    }
    
  }
  results <- list(predicted_df = results,
                  rmse_testset = test_performance,
                  parameters_final = NA)
  
  return(results)
}
### ~~~~~ KNN ~~~~~~~~ ###
predict_region_GF_knn <- function(data, Pcol, Ccol, Zcol, 
                                  split = 0.75, neighbors = c(1, 3, 6, 9, 15),
                                  peak = c('yes', 'no'), region_quantile = 0.95){
  require(tidymodels)
  require(dplyr)
  require(tidyrules)
  require(sp)
  require(rgeos)
  require(kknn)
  ## Creating data.frame for the analysis 
  df <- tibble(PROT = data[[Pcol]], 
               CARB = data[[Ccol]], 
               TRAIT = data[[Zcol]]) %>% na.omit()
  
  
  ## Split the data into trainng (75%) and testing (25%)
  df_split <- initial_split(df, prop = split)
  df_train <- training(df_split)
  df_test <- testing(df_split)
  df_cv <- vfold_cv(df_train)
  
  df_recipe <- recipe(TRAIT ~ PROT + CARB, data = df) %>%
    step_interact(terms = ~PROT:CARB) %>%
    step_poly(PROT, CARB)
  
  rf_model <-   nearest_neighbor(neighbors = tune(),
                                 weight_func = tune()) %>% 
    set_engine("kknn") %>% 
    set_mode("regression")
  
  rf_workflow <- workflow() %>%
    add_recipe(df_recipe) %>%
    add_model(rf_model)
  
  rf_grid <- expand.grid(neighbors = neighbors,
                         weight_func = c("rectangular", "gaussian", "rank"))
  
  rf_tune_results <- rf_workflow %>%
    tune_grid(resamples = df_cv,
              grid = rf_grid, 
              metrics = metric_set(rmse))
  
  param_final <- rf_tune_results %>%
    select_best(metric = "rmse")
  
  rf_workflow <- rf_workflow %>%
    finalize_workflow(param_final)
  
  rf_fit <- rf_workflow %>%
    last_fit(df_split)
  test_performance <- rf_fit %>% collect_metrics() %>%
    mutate(model = 'KNN')
  
  test_predictions <- rf_fit %>% collect_predictions()
  final_model <- fit(rf_workflow, df) 
  
  results <- data.frame()
  for(i in 1:100){
    xym <- df
    coordinates(xym) <- ~PROT+CARB
    randompt_df <- random_points_polygon(xym)
    predML_final2 <- data.frame(randompt_df,
                                pred = predict(final_model, randompt_df),
                                rep = i)
    if(peak == 'yes'){
      predML_final_peak <- predML_final2 %>% 
        filter(.pred > quantile(.pred, region_quantile))
      ## Storing results for peaks
      results <- dplyr::bind_rows(results, predML_final_peak)
    } else {
      predML_final_valley <- predML_final2 %>% 
        filter(.pred < quantile(.pred, region_quantile))
      ## Storing results for valleys
      results <- dplyr::bind_rows(results, predML_final_valley)
    }
    
  }
  results <- list(predicted_df = results,
                  rmse_testset = test_performance,
                  parameters_final = param_final)
  return(results)
}
